# Supplementary material for: A comparison of sample preparation methods for extracting volatile organic compounds (VOCs) from equine faeces using HS-SPME
Source: Metabolomics. 2018 Jan 4;14(2):19. doi: 10.1007/s11306-017-1315-7 (PMC5754382; doi:10.1007/s11306-017-1315-7)
Supplement: Supplementary file 1 — Supplementary material 1 (XLSX 78 KB) [file 11306_2017_1315_MOESM1_ESM.xlsx]

## Sheet: Table 1
Supplementary Table 1 Horse demographic information from part A
Horse	Breed	Age
H1	Thoroughbred cross	20
H2	Irish sport horse cross	18
H3	Irish sport horse cross	13
H4	Thoroughbred cross	12

## Sheet: Table 2
Supplementary Table 2 VOCs exclusive to the headspace of 1000 and 2000 mg of equine faeces. The abundance of VOCs in 1000 and 2000 mg is listed.
	Mean log abundance
VOC	1000 mg	2000 mg
2-Butanone	16.43	16.36
Ethyl Acetate	17.07	17.09
n-Propyl acetate	15.6	15.57
Propanoic acid, 2-methyl-, ethyl ester	15.77	15.6
2-Hexanone	15.69	15.83
Butanoic acid, 2-methyl-, ethyl ester	16.22	16.19
2-Octene, 2,6-dimethyl-	15.64	15.55
Benzene, propyl-	15.86	15.8
2-Heptanone, 5-methyl-	17.77	17.64
Benzene, 1-methyl-3-propyl-	16.22	16.16
alpha-copaene	14.09	14.21
2-Undecenal	15.94	15.57
Acetone	16.11	16.41

## Sheet: Table 3
Supplementary Table 3 CV of VOCs shared between samples (mass)
VOCs in 100 mg	CV	VOCs in 1000 mg	CV	VOCs in 2000 mg	CV
2,3-Butanedione	3.79643	2,3-Butanedione	1.25971	2,3-Butanedione	1.1641
Methyl propionate	2.39115	2-Butanone	2.97058	2-Butanone	2.11865
Butanal, 3-methyl-	3.45022	Ethyl Acetate	3.21322	Ethyl Acetate	3.44603
Acetic acid	8.4199	Methyl propionate	7.54048	Methyl propionate	9.81248
Butanal, 2-methyl-	2.58317	Butanal, 3-methyl-	1.31962	Butanal, 3-methyl-	1.29168
Propanoic acid, ethyl ester	4.02321	Acetic acid	9.10137	Butanal, 2-methyl-	1.3844
Pentanal	2.79398	Butanal, 2-methyl-	1.13528	Propanoic acid, ethyl ester	6.48331
Butanoic acid, methyl ester	5.14323	Propanoic acid, ethyl ester	3.89854	Pentanal	2.40936
Propanoic acid	6.78411	Pentanal	2.18225	n-Propyl acetate	6.69365
Toluene	12.9513	n-Propyl acetate	4.61991	Butanoic acid, methyl ester	7.66579
Octane	2.30824	Butanoic acid, methyl ester	6.87283	Propanoic acid, 2-methyl-, ethyl ester	6.13356
Butanoic acid, 2-methyl-, methyl ester	2.43712	Propanoic acid, 2-methyl-, ethyl ester	5.62433	Propanoic acid	8.0356
2-Octene, E-	4.85399	Propanoic acid	8.91019	Toluene	12.4798
1-Propanone, 1-cyclopropyl-	4.04127	Toluene	14.3903	Octane	7.69606
Butanoic acid, ethyl ester	10.1987	Octane	6.49671	Butanoic acid, 2-methyl-, methyl ester	8.7611
Propanoic acid, propyl ester	5.98417	Butanoic acid, 2-methyl-, methyl ester	7.7696	2-Octene, E-	6.5344
Hexanal	4.99287	2-Octene, E-	7.65256	1-Propanone, 1-cyclopropyl-	8.43832
Propanoic acid, 2-methyl-	5.73277	1-Propanone, 1-cyclopropyl-	11.1753	Butanoic acid, ethyl ester	11.2351
Methyl valerate	2.29021	Butanoic acid, ethyl ester	11.3128	Propanoic acid, propyl ester	8.17914
Butanoic acid, 1-methylethyl ester	2.75851	Propanoic acid, propyl ester	7.73113	2-Hexanone	2.97161
Butanoic acid	7.40139	2-Hexanone	2.22189	Hexanal	4.31243
Butanoic acid, 3-methyl-, ethyl ester	9.3781	Hexanal	6.15957	Methyl valerate	5.87221
Ethylbenzene	1.77682	Propanoic acid, 2-methyl-	3.54506	Butanoic acid, 1-methylethyl ester	6.74763
Nonane	3.37403	Methyl valerate	6.93021	Butanoic acid	7.02502
Benzene, 1,3-dimethyl-	2.93289	Butanoic acid, 1-methylethyl ester	6.03414	Butanoic acid, 2-methyl-, ethyl ester	6.40877
2-Hexenal	2.89907	Butanoic acid	8.62171	Butanoic acid, 3-methyl-, ethyl ester	9.97227
Butanoic acid, 3-methyl-	7.07847	Butanoic acid, 2-methyl-, ethyl ester	4.44741	Propanoic acid, 2-methylpropyl ester	7.3705
Styrene	7.62823	Butanoic acid, 3-methyl-, ethyl ester	6.9869	Ethylbenzene	4.14558
Butanoic acid, 2-methyl-	7.2423	Propanoic acid, 2-methylpropyl ester	7.6405	Nonane	2.12444
2-Heptanone	2.66992	Ethylbenzene	4.59756	Benzene, 1,3-dimethyl-	3.74727
1,7-Octadiene, 2,7-dimethyl-	7.2376	Nonane	3.51005	2-Hexenal	1.98701
Heptanal	5.46695	Benzene, 1,3-dimethyl-	4.22865	Butanoic acid, 3-methyl-	8.69442
1,6-Octadiene, 3,7-dimethyl-, S-	7.9947	2-Hexenal	1.97602	Styrene	7.37848
Pentanoic acid	9.1549	Butanoic acid, 3-methyl-	8.02936	Butanoic acid, 2-methyl-	7.09016
Butanoic acid, 3-methyl-, propyl ester	2.29911	Styrene	8.00334	2-Heptanone	1.29108
Methional	5.29794	Butanoic acid, 2-methyl-	10.6199	1,7-Octadiene, 2,7-dimethyl-	6.89327
Butanoic acid, 2-methylpropyl ester	2.2449	2-Heptanone	2.13508	Heptanal	0.88091
cis-2,6-Dimethyl-2,6-octadiene	4.97111	1,7-Octadiene, 2,7-dimethyl-	5.97226	1,6-Octadiene, 3,7-dimethyl-, S-	5.06098
Decane	3.29989	Heptanal	2.87803	Pentanoic acid	8.28981
2-Heptanone, 6-methyl-	4.22269	1,6-Octadiene, 3,7-dimethyl-, S-	6.10253	2-Octene, 2,6-dimethyl-	3.99916
beta-Pinene	3.06521	Pentanoic acid	10.2623	Methional	4.18156
2,6-Octadiene, 2,6-dimethyl-	2.15121	Butanoic acid, 3-methyl-, propyl ester	6.05118	Butanoic acid, 2-methylpropyl ester	5.50334
Furan, 2-pentyl-	7.52491	2-Octene, 2,6-dimethyl-	4.97318	Benzene, propyl-	3.40125
2-Heptenal, Z-	5.95127	Methional	3.12791	cis-2,6-Dimethyl-2,6-octadiene	5.66951
n-Caproic acid vinyl ester	6.06076	Butanoic acid, 2-methylpropyl ester	6.61571	Decane	2.18946
1-Butanol, 3-methyl-, propanoate	4.92779	Benzene, propyl-	3.95425	2-Heptanone, 6-methyl-	2.52721
3-Octanone	2.67141	cis-2,6-Dimethyl-2,6-octadiene	7.32789	beta-Pinene	5.374
Benzene, 1,2,4-trimethyl-	5.16662	Decane	6.02087	2,6-Octadiene, 2,6-dimethyl-	3.94934
Benzaldehyde	5.64034	2-Heptanone, 6-methyl-	4.30827	2-Heptanone, 5-methyl-	5.29705
5-Hepten-2-one, 6-methyl-	4.08165	beta-Pinene	5.67376	Furan, 2-pentyl-	4.61421
2-Octanone	4.54412	2,6-Octadiene, 2,6-dimethyl-	4.88839	2-Heptenal, Z-	6.28885
Octanal	5.77115	2-Heptanone, 5-methyl-	3.77468	n-Caproic acid vinyl ester	2.12764
D-Limonene	8.90394	Furan, 2-pentyl-	5.3636	1-Butanol, 3-methyl-, propanoate	5.91592
Dimethyl sulfone	8.40064	2-Heptenal, Z-	6.16995	3-Octanone	5.26168
Benzene, 1-methylethyl-	3.1977	n-Caproic acid vinyl ester	2.19818	Benzene, 1,2,4-trimethyl-	8.13452
Butanoic acid, 2-methylbutyl ester	6.97906	1-Butanol, 3-methyl-, propanoate	7.26484	Benzaldehyde	2.76191
Cyclohexanone, 2,2,6-trimethyl-	5.35156	3-Octanone	4.78944	5-Hepten-2-one, 6-methyl-	2.4807
Undecane	2.24805	Benzene, 1,2,4-trimethyl-	9.09724	2-Octanone	5.77261
Phenol	10.292	Benzaldehyde	2.46343	Octanal	2.12096
Pentanoic acid, butyl ester	2.34167	5-Hepten-2-one, 6-methyl-	3.21356	D-Limonene	4.28433
Benzeneacetaldehyde	3.55859	2-Octanone	4.11134	Dimethyl sulfone	8.19001
Propanoic acid, hexyl ester	2.26704	Octanal	3.53869	Benzene, 1-methylethyl-	2.87676
2-Nonanone	2.22086	D-Limonene	6.65978	Butanoic acid, 2-methylbutyl ester	9.23135
Nonanal	3.83337	Dimethyl sulfone	7.98679	Benzene, 1-methyl-3-propyl-	2.61094
Decane, 2,9-dimethyl-	2.23299	Benzene, 1-methylethyl-	5.12374	Cyclohexanone, 2,2,6-trimethyl-	3.81543
Undecane, 2-methyl-	2.28863	Butanoic acid, 2-methylbutyl ester	9.32745	Undecane	4.04402
Pentanoic acid, 3-methylbutyl ester	2.26563	Benzene, 1-methyl-3-propyl-	3.00404	Phenol	8.87363
23H-Furanone, 5-ethyldihydro-	3.9792	Cyclohexanone, 2,2,6-trimethyl-	5.17093	Pentanoic acid, butyl ester	6.28003
p-Cresol	4.70516	Undecane	3.0733	Benzeneacetaldehyde	1.61105
Undecane, 2,6-dimethyl-	1.7541	Phenol	8.03735	Propanoic acid, hexyl ester	4.85426
Benzyl methyl ketone	2.30607	Pentanoic acid, butyl ester	7.19948	2-Nonanone	0.751939
2-Decanone	2.41081	Benzeneacetaldehyde	1.2433	Nonanal	1.12833
Tetradecanal	10.2294	Propanoic acid, hexyl ester	7.85488	Decane, 2,9-dimethyl-	3.39154
Decanal	12.2301	2-Nonanone	2.89143	Undecane, 2-methyl-	8.25037
Dodecane, 2-methyl-	3.8739	Nonanal	2.37617	Pentanoic acid, 3-methylbutyl ester	5.72722
Tridecane	1.75352	Decane, 2,9-dimethyl-	8.20823	23H-Furanone, 5-ethyldihydro-	3.24813
1-Cyclohexene-1-carboxaldehyde, 2,6,6-trimethyl-	9.81902	Undecane, 2-methyl-	6.67671	p-Cresol	3.851
2-Undecanone	3.19814	Pentanoic acid, 3-methylbutyl ester	5.09972	Undecane, 2,6-dimethyl-	4.534
1H-Pyrrole-2,5-dione, 3-ethyl-4-methyl-	5.77326	23H-Furanone, 5-ethyldihydro-	3.00984	Benzyl methyl ketone	8.09939
Tridecane, 2-methyl-	4.03569	p-Cresol	3.67781	2-Decanone	2.88243
Tridecane, 3-methyl-	5.42266	Undecane, 2,6-dimethyl-	6.08742	Tetradecanal	6.45126
Dodecane, 2,6,10-trimethyl-	3.87782	Benzyl methyl ketone	6.91736	Decanal	5.97581
Tetradecane	3.33255	2-Decanone	2.18049	Dodecane, 2-methyl-	3.38446
unclassified compound	4.72491	Tetradecanal	12.7116	Tridecane	2.78131
Indole	7.72042	Decanal	13.7774	1-Cyclohexene-1-carboxaldehyde, 2,6,6-trimethyl-	8.40287
Heptadecane, 2,6,10,14-tetramethyl-	2.62242	Dodecane, 2-methyl-	8.04542	2-Undecanone	3.46239
Tetradecane, 3-methyl-	3.42059	Tridecane	3.40369	1H-Pyrrole-2,5-dione, 3-ethyl-4-methyl-	5.13972
Bicyclo3.1.1hept-2-ene, 2,6-dimethyl-6-4-methyl-3-pentenyl-	1.61798	1-Cyclohexene-1-carboxaldehyde, 2,6,6-trimethyl-	8.7675	Tridecane, 2-methyl-	4.54812
Pentadecane	2.30856	2-Undecanone	3.83666	Tridecane, 3-methyl-	3.84511
Ethanol	2.86506	1H-Pyrrole-2,5-dione, 3-ethyl-4-methyl-	6.00046	Dodecane, 2,6,10-trimethyl-	5.45693
Propanal, 2-methyl-	2.23637	Tridecane, 2-methyl-	7.19502	Tetradecane	2.95122
		Tridecane, 3-methyl-	8.78869	unclassified compound	2.84206
		Dodecane, 2,6,10-trimethyl-	6.01564	alpha-Copaene	3.98976
		Tetradecane	3.89718	2-Undecenal	3.34256
		unclassified compound	2.32557	Indole	8.85261
		alpha-Copaene	4.82487	Heptadecane, 2,6,10,14-tetramethyl-	0.829727
		2-Undecenal	5.43505	Tetradecane, 3-methyl-	4.21163
		Indole	8.51541	Bicyclo3.1.1hept-2-ene, 2,6-dimethyl-6-4-methyl-3-pentenyl-	4.90595
		Heptadecane, 2,6,10,14-tetramethyl-	2.85429	Pentadecane	2.74212
		Tetradecane, 3-methyl-	6.79514	Ethanol	2.89681
		Bicyclo3.1.1hept-2-ene, 2,6-dimethyl-6-4-methyl-3-pentenyl-	7.0403	Acetone	5.68104
		Pentadecane	3.97519	Propanal, 2-methyl-	1.78167
		Ethanol	3.01096
		Acetone	5.55824
		Propanal, 2-methyl-	4.04392

## Sheet: Table 4
Supplementary Table 4 PC scores sample mass
VOCs	PC1	PC2
2,3-Butanedione	0.021798	-0.073684
2-Butanone	0.0035471	0.0016111
Ethyl Acetate	-0.064699	-0.02659
Methyl propionate	-0.17317	-0.097232
Butanal, 3-methyl-	-0.024769	-0.064983
Acetic acid	-0.031109	0.068822
Butanal, 2-methyl-	-0.024503	-0.095219
Propanoic acid, ethyl ester	-0.11642	-0.10549
Pentanal	-0.0036859	-0.05715
n-Propyl acetate	-0.084992	-0.050677
Butanoic acid, methyl ester	-0.11868	-0.041991
Propanoic acid, 2-methyl-, ethyl ester	-0.089422	-0.051789
Propanoic acid	-0.092452	0.024784
Toluene	-0.37513	-0.0050987
Octane	0.097914	-0.057753
Butanoic acid, 2-methyl-, methyl ester	-0.15374	-0.085044
2-Octene, E-	-0.085416	0.035712
1-Propanone, 1-cyclopropyl-	0.13574	-0.06769
Butanoic acid, ethyl ester	-0.051991	-0.26124
Propanoic acid, propyl ester	-0.13219	-0.096117
2-Hexanone	0.00036531	0.002266
Hexanal	0.081882	-0.12912
Propanoic acid, 2-methyl-	-0.012283	0.046036
Methyl valerate	-0.08764	-0.086117
Butanoic acid, 1-methylethyl ester	-0.13158	-0.026475
Butanoic acid	-0.12273	0.035889
Butanoic acid, 2-methyl-, ethyl ester	-0.084823	-0.050507
Butanoic acid, 3-methyl-, ethyl ester	-0.21501	-0.096959
Propanoic acid, 2-methylpropyl ester	-0.12002	-0.07198
Ethylbenzene	0.084733	-0.093525
Nonane	0.051544	-0.064311
Benzene, 1,3-dimethyl-	0.072719	-0.1232
2-Hexenal	-0.018367	-0.030025
Butanoic acid, 3-methyl-	-0.15554	0.018698
Styrene	0.11201	-0.27929
Butanoic acid, 2-methyl-	-0.15863	0.026906
2-Heptanone	0.026297	-0.087961
1,7-Octadiene, 2,7-dimethyl-	-0.056624	-0.041358
Heptanal	0.0097524	-0.12882
1,6-Octadiene, 3,7-dimethyl-, S-	-0.14292	-0.072167
Pentanoic acid	-0.17003	-0.0011741
Butanoic acid, 3-methyl-, propyl ester	-0.047443	-0.0031855
2-Octene, 2,6-dimethyl-	-0.053998	-0.054833
Methional	-0.088936	-0.0041051
Butanoic acid, 2-methylpropyl ester	-0.11864	-0.037033
Benzene, propyl-	0.055369	-0.058515
cis-2,6-Dimethyl-2,6-octadiene	-0.13246	-0.055537
Decane	0.062322	-0.11129
2-Heptanone, 6-methyl-	0.024945	-0.13639
beta-Pinene	-0.041595	-0.073425
2,6-Octadiene, 2,6-dimethyl-	-0.078722	0.014246
2-Heptanone, 5-methyl-	0.044188	-0.034625
Furan, 2-pentyl-	0.018831	-0.19728
2-Heptenal, Z-	0.085464	-0.12069
n-Caproic acid vinyl ester	-0.073663	-0.099841
1-Butanol, 3-methyl-, propanoate	-0.078153	-0.1211
3-Octanone	0.022564	-0.036803
Benzene, 1,2,4-trimethyl-	0.15573	-0.12196
Benzaldehyde	-0.039146	-0.11238
5-Hepten-2-one, 6-methyl-	0.019883	-0.12757
2-Octanone	0.064358	-0.096461
Octanal	0.0067265	-0.16931
D-Limonene	0.075192	-0.22997
Dimethyl sulfone	0.17033	0.060755
Benzene, 1-methylethyl-	-0.031425	-0.012977
Butanoic acid, 2-methylbutyl ester	-0.19018	-0.11332
Benzene, 1-methyl-3-propyl-	0.0477	-0.047427
Cyclohexanone, 2,2,6-trimethyl-	-0.062766	-0.11385
Undecane	0.03931	-0.079993
Phenol	-0.1715	-0.15989
Pentanoic acid, butyl ester	-0.12706	-0.035145
Benzeneacetaldehyde	-0.051802	-0.024514
Propanoic acid, hexyl ester	0.024685	-0.068732
2-Nonanone	0.0096136	-0.12935
Nonanal	-0.0015384	-0.1343
Decane, 2,9-dimethyl-	-0.027198	-0.080254
Undecane, 2-methyl-	0.15128	-0.072594
Pentanoic acid, 3-methylbutyl ester	-0.08876	-0.044534
23H-Furanone, 5-ethyldihydro-	-0.092862	-0.0068308
p-Cresol	-0.089689	-0.03571
Undecane, 2,6-dimethyl-	0.087338	-0.13577
Benzyl methyl ketone	-0.12403	-0.043605
2-Decanone	0.014309	-0.13771
Tetradecanal	-0.010821	-0.069778
Decanal	-0.054212	-0.22346
Dodecane, 2-methyl-	0.088728	-0.15408
Tridecane	0.048319	-0.10094
1-Cyclohexene-1-carboxaldehyde, 2,6,6-trimethyl-	-0.14379	-0.14074
2-Undecanone	0.020012	-0.08754
1H-Pyrrole-2,5-dione, 3-ethyl-4-methyl-	-0.090771	-0.063874
Tridecane, 2-methyl-	0.045012	-0.11604
Tridecane, 3-methyl-	0.099817	-0.12263
Dodecane, 2,6,10-trimethyl-	0.12034	-0.12189
Tetradecane	0.05772	-0.12446
unclassified compound	-0.024303	0.055985
alpha-Copaene	0.032013	-0.055405
2-Undecenal	0.049568	-0.073761
Indole	-0.18752	0.057885
Heptadecane, 2,6,10,14-tetramethyl-	0.002817	-0.098835
Tetradecane, 3-methyl-	0.096085	-0.10799
Bicyclo3.1.1hept-2-ene, 2,6-dimethyl-6-4-methyl-3-pentenyl-	0.080096	-0.11724
Pentadecane	0.07966	-0.085134
Ethanol	0.012537	-0.012815
Acetone	-0.018774	-0.011592
Propanal, 2-methyl-	-0.014039	-0.081376

## Sheet: Table 5
Supplementary Table 5 Compounds exclusive to the DVB-CAR-PDMS and CAR-PDMS SPME fibres
DVB-CAR-PDMS	CAR-PDMS
2,3-Butanedione	beta-phellandrene
Furan, 2-ethyl-
2-Pentanone
Octane
Propanoic acid, 2-methyl-
Methional
beta-Pinene
2-Heptanone, 5-methyl-
2-Heptenal, (Z)-
1-Hepten-3-one
3-Octanone
Dimethyl sulfone
Benzene, (1-methylethyl)-
Benzene, 1-methyl-3-propyl-
Benzeneacetaldehyde
2-Nonanone
2(3H)-Furanone, 5-ethyldihydro-
Benzyl methyl ketone
2-Decanone
1H-Pyrrole-2,5-dione, 3-ethyl-4-methyl-
Indole

## Sheet: Table 6
Supplementary Table 6 The mean numbers of VOCs and the CV of the peak area of VOCs shared between the nine technical replicates for each horse.
Horse 1 Mean number of VOCs + SD = 69 + 4.3		Horse 2 Mean number of VOCs + SD = 66 + 6.0		Horse 3 Mean number of VOCs + SD = 52 + 3.4	Horse 4 Mean number of VOCs + SD = 65 + 5.1
VOCS shared between technical replicates	cv (%)	VOCS shared between technical replicates	cv (%)	VOCS shared between technical replicates	cv (%)	VOCS shared between technical replicates	cv (%)
2,3-Butanedione	3.89904	2,3-Butanedione	0.9688	2,3-Butanedione	3.79332	2,3-Butanedione	1.00915
Ethyl Acetate	0.751686	Ethyl Acetate	2.26049	Ethyl Acetate	2.23462	Ethyl Acetate	5.46513
Methyl propionate	1.29371	Methyl propionate	8.07856	Methyl propionate	4.09884	Methyl propionate	9.38318
Butanal, 3-methyl-	1.33718	Butanal, 3-methyl-	4.25338	Butanal, 3-methyl-	2.73643	Butanal, 3-methyl-	0.716968
Acetic acid	8.57656	Acetic acid	11.0001	Acetic acid	5.74227	Acetic acid	8.88357
Butanal, 2-methyl-	1.49443	Butanal, 2-methyl-	2.19689	Butanal, 2-methyl-	2.75044	Butanal, 2-methyl-	3.76727
Furan, 2-ethyl-	1.78408e-14	Furan, 2-ethyl-	5.44752	Furan, 2-ethyl-	2.19775	Furan, 2-ethyl-	1.78408e-14
2-Pentanone	1.54278	2-Pentanone	2.85131	2-Pentanone	4.41916	2-Pentanone	3.82371
Propanoic acid, ethyl ester	0.92493	Propanoic acid, ethyl ester	4.64276	Propanoic acid, ethyl ester	4.1277	Propanoic acid, ethyl ester	3.51506
Pentanal	4.909	Pentanal	1.12797	Pentanal	3.26614	Pentanal	3.30062
n-Propyl acetate	6.27733	Butanoic acid, methyl ester	5.92891	Butanoic acid, methyl ester	2.97916	n-Propyl acetate	6.22262
Butanoic acid, methyl ester	2.22793	Propanoic acid, 2-methyl-, ethyl ester	1.58468	Propanoic acid	7.3074	Butanoic acid, methyl ester	8.99275
Propanoic acid, 2-methyl-, ethyl ester	6.62508	Propanoic acid	2.86633	Toluene	2.49913	Propanoic acid, 2-methyl-, ethyl ester	7.18605
Propanoic acid	3.92962	Toluene	4.2124	Octane	2.66597	Propanoic acid	4.98379
Toluene	1.76869	Octane	4.18326	2-Octene, E-	1.79216e-14	Toluene	8.99237
Octane	1.71407e-14	2-Octene, E-	1.79216e-14	1-Propanone, 1-cyclopropyl-	8.30222	Octane	1.71407e-14
2-Octene, E-	3.23152	1-Propanone, 1-cyclopropyl-	2.42891	Butanoic acid, ethyl ester	3.94357	2-Octene, E-	2.07372
1-Propanone, 1-cyclopropyl-	1.56758	Butanoic acid, ethyl ester	5.92209	Propanoic acid, propyl ester	1.67141	Butanoic acid, ethyl ester	9.60508
Butanoic acid, ethyl ester	6.12098	Propanoic acid, propyl ester	2.81835	Hexanal	1.81766	Propanoic acid, propyl ester	6.79952
Propanoic acid, propyl ester	3.49426	Hexanal	1.27761	Methyl valerate	1.71614e-14	Hexanal	3.34305
Hexanal	1.92619	Methyl valerate	4.3711	Butanoic acid	5.30753	Methyl valerate	4.37636
Methyl valerate	5.28626	Butanoic acid, 1-methylethyl ester	2.97688	Propanoic acid, 2-methyl-, propyl ester	4.46881	Butanoic acid, 1-methylethyl ester	3.9097
Butanoic acid, 1-methylethyl ester	1.0274	Butanoic acid	2.39444	Butanoic acid, 3-methyl-, ethyl ester	1.74889e-14	Butanoic acid	3.93324
Butanoic acid	2.92431	Propanoic acid, 2-methyl-, propyl ester	1.74095e-14	Ethylbenzene	5.34065	Butanoic acid, 2-methyl-, ethyl ester	2.31396
Butanoic acid, 2-methyl-, ethyl ester	2.88616	Butanoic acid, 3-methyl-, ethyl ester	1.53863	Nonane	4.02994	Propanoic acid, 2-methyl-, propyl ester	1.53173
Propanoic acid, 2-methyl-, propyl ester	6.13696	Propanoic acid, 2-methylpropyl ester	4.70708	Benzene, 1,3-dimethyl-	1.85952	Butanoic acid, 3-methyl-, ethyl ester	1.97059
Butanoic acid, 3-methyl-, ethyl ester	1.74386	Ethylbenzene	7.31439	1-Butanol, 3-methyl-, acetate	1.7408e-14	Propanoic acid, 2-methylpropyl ester	4.72499
Propanoic acid, 2-methylpropyl ester	6.48085	Nonane	5.27342	2-Hexenal	3.2307	Ethylbenzene	4.23115
Ethylbenzene	5.07685	Benzene, 1,3-dimethyl-	4.45021	Butanoic acid, 3-methyl-	4.22371	Nonane	2.27114
Nonane	4.14884	1-Butanol, 3-methyl-, acetate	3.52284	Propanoic acid, butyl ester	1.65054e-14	Benzene, 1,3-dimethyl-	2.49115
Benzene, 1,3-dimethyl-	3.29114	2-Hexenal	1.37171	Styrene	6.95394	1-Butanol, 3-methyl-, acetate	4.90372
1-Butanol, 3-methyl-, acetate	6.30523	Butanoic acid, 3-methyl-	2.10481	Butanoic acid, 2-methyl-	3.18948	1-Butanol, 2-methyl-, acetate	3.61922
1-Butanol, 2-methyl-, acetate	3.7597	Propanoic acid, butyl ester	1.65054e-14	2-Heptanone	3.10988	2-Hexenal	4.60831
2-Hexenal	1.08665	Styrene	2.91648	1,7-Octadiene, 2,7-dimethyl-	5.73248	Butanoic acid, 3-methyl-	7.02779
Butanoic acid, 3-methyl-	7.42547	Butanoic acid, 2-methyl-	2.30002	Heptanal	2.91727	Propanoic acid, butyl ester	4.38649
Propanoic acid, butyl ester	4.62415	2-Heptanone	1.56557	1,6-Octadiene, 3,7-dimethyl-, S-	1.79202	Styrene	3.82922
Styrene	6.13089	1,7-Octadiene, 2,7-dimethyl-	4.88453	Pentanoic acid	2.53224	Butanoic acid, 2-methyl-	3.56535
Butanoic acid, 2-methyl-	2.26723	Heptanal	1.21225	Butanoic acid, 2-methylpropyl ester	1.74611e-14	2-Heptanone	2.98742
2-Heptanone	2.13116	1,6-Octadiene, 3,7-dimethyl-, S-	3.89325	Benzene, propyl-	5.37056	1,7-Octadiene, 2,7-dimethyl-	1.26225
1,7-Octadiene, 2,7-dimethyl-	7.46719	Pentanoic acid	2.67597	cis-2,6-Dimethyl-2,6-octadiene	1.626e-14	Heptanal	1.47169
Heptanal	1.46061	2-Octene, 2,6-dimethyl-	3.77801	Decane	2.71661	1,6-Octadiene, 3,7-dimethyl-, S-	1.17793
1,6-Octadiene, 3,7-dimethyl-, S-	1.19007	Methional	3.64039	2-Heptanone, 6-methyl-	2.01994	Pentanoic acid	3.80978
Pentanoic acid, 1-methylethyl ester	2.285	Butanoic acid, 2-methylpropyl ester	4.84442	2,6-Octadiene, 2,6-dimethyl-	1.67613e-14	2-Octene, 2,6-dimethyl-	3.69942
Pentanoic acid	2.8848	Benzene, propyl-	6.63192	2-Heptanone, 5-methyl-	3.85478	Methional	3.94414
Methional	4.09841	cis-2,6-Dimethyl-2,6-octadiene	2.68654	Furan, 2-pentyl-	3.98138	Butanoic acid, 2-methylpropyl ester	8.4891
Butanoic acid, 2-methylpropyl ester	6.20304	Decane	3.88061	1-Hepten-3-one	1.82477	Benzene, propyl-	1.57375
Benzene, propyl-	1.93139	2-Heptanone, 6-methyl-	5.54813	n-Caproic acid vinyl ester	0.848607	cis-2,6-Dimethyl-2,6-octadiene	4.99616
cis-2,6-Dimethyl-2,6-octadiene	3.15956	2,6-Octadiene, 2,6-dimethyl-	4.48304	1-Butanol, 3-methyl-, propanoate	1.53585e-14	Decane	3.62879
2-Heptanone, 6-methyl-	3.12684	Furan, 2-pentyl-	2.12655	3-Octanone	1.77261	2-Heptanone, 6-methyl-	2.5437
2,6-Octadiene, 2,6-dimethyl-	3.56845	1-Hepten-3-one	5.59118	Benzene, 1,2,4-trimethyl-	7.18863	2,6-Octadiene, 2,6-dimethyl-	6.08508
Furan, 2-pentyl-	4.04169	n-Caproic acid vinyl ester	1.27834	Benzaldehyde	2.80804	2-Heptanone, 5-methyl-	2.70307
Pentanoic acid, propyl ester	2.60443	1-Butanol, 3-methyl-, propanoate	5.17832	5-Hepten-2-one, 6-methyl-	2.82687	Furan, 2-pentyl-	2.94931
n-Caproic acid vinyl ester	1.56613	3-Octanone	5.19078	Benzene, 1,2,3-trimethyl-	1.46716	n-Caproic acid vinyl ester	1.61965
1-Butanol, 3-methyl-, propanoate	4.56081	Benzene, 1,2,4-trimethyl-	7.36955	2-Octanone	3.12457	1-Butanol, 3-methyl-, propanoate	3.02142
Benzene, 1,2,4-trimethyl-	1.73999e-14	Benzaldehyde	1.4884	Octanal	3.51309	3-Octanone	5.08273
Benzaldehyde	1.50434	5-Hepten-2-one, 6-methyl-	1.65656	D-Limonene	2.32115	Benzene, 1,2,4-trimethyl-	2.81859
5-Hepten-2-one, 6-methyl-	1.20554	Benzene, 1,2,3-trimethyl-	4.36475	Dimethyl sulfone	2.68264	Benzaldehyde	1.19211
Benzene, 1,2,3-trimethyl-	1.92623	2-Octanone	4.70149	Benzene, 1-methylethyl-	4.10827	5-Hepten-2-one, 6-methyl-	2.23621
Octanal	0.984597	Octanal	1.92377	Benzene, 1-methyl-3-propyl-	4.28102	Benzene, 1,2,3-trimethyl-	1.66685e-14
D-Limonene	4.67026	D-Limonene	1.75646	Cyclohexanone, 2,2,6-trimethyl-	3.51309	2-Octanone	3.46613
Dimethyl sulfone	1.53786e-14	Dimethyl sulfone	1.53786e-14	Undecane	4.49296	Octanal	0.968124
Butanoic acid, 2-methylbutyl ester	4.45701	Benzene, 1-methylethyl-	2.02224	Phenol	5.5923	D-Limonene	3.84434
Benzene, 1-methyl-3-propyl-	1.69862e-14	Butanoic acid, 2-methylbutyl ester	4.6268	Pentanoic acid, butyl ester	1.7298e-14	Dimethyl sulfone	1.53786e-14
Cyclohexanone, 2,2,6-trimethyl-	2.06948	Benzene, 1-methyl-3-propyl-	3.70021	Benzeneacetaldehyde	1.41562	Butanoic acid, 2-methylbutyl ester	5.59449
Undecane	3.66906	Cyclohexanone, 2,2,6-trimethyl-	1.55734	Propanoic acid, hexyl ester	1.53758e-14	Benzene, 1-methyl-3-propyl-	1.69862e-14
Phenol	0.945928	Undecane	5.56447	Nonanal	2.40881	Cyclohexanone, 2,2,6-trimethyl-	1.67916
Pentanoic acid, butyl ester	4.84064	Phenol	1.1382	Decane, 2,9-dimethyl-	1.40651	Undecane	3.60527
Benzeneacetaldehyde	1.12612	Pentanoic acid, butyl ester	1.7298e-14	Undecane, 2-methyl-	5.14817	Phenol	3.70854
Propanoic acid, hexyl ester	1.53758e-14	Benzeneacetaldehyde	1.07518	Pentanoic acid, 3-methylbutyl ester	1.75077e-14	Pentanoic acid, butyl ester	4.30711
Nonanal	0.690694	Propanoic acid, hexyl ester	2.8768	23H-Furanone, 5-ethyldihydro-	2.71954	Benzeneacetaldehyde	1.18564
Undecane, 2-methyl-	1.68474	Nonanal	1.55553	p-Cresol	1.88588	Propanoic acid, hexyl ester	1.53758e-14
Pentanoic acid, 3-methylbutyl ester	5.08763	Decane, 2,9-dimethyl-	5.62825	Undecane, 2,6-dimethyl-	1.44123	Nonanal	1.07084
23H-Furanone, 5-ethyldihydro-	1.19977	Undecane, 2-methyl-	6.9619	2-Decanone	5.43332	Undecane, 2-methyl-	2.81563
p-Cresol	6.55228	Pentanoic acid, 3-methylbutyl ester	1.75077e-14	Tetradecanal	1.40309	Pentanoic acid, 3-methylbutyl ester	3.97122
Undecane, 2,6-dimethyl-	3.97923	23H-Furanone, 5-ethyldihydro-	3.17812	Decanal	5.18375	23H-Furanone, 5-ethyldihydro-	1.30592
Pinocarvone	5.54291	p-Cresol	2.71009	alpha-Terpineol	1.67535e-14	p-Cresol	5.10927
2-Decanone	3.64707	Undecane, 2,6-dimethyl-	2.14529	Dodecane, 2-methyl-	4.33078	Undecane, 2,6-dimethyl-	3.17846
Tetradecanal	1.59362e-14	2-Decanone	2.49542	Phenol, 4-ethyl-	1.55518e-14	2-Decanone	4.02834
Decanal	5.23587	Tetradecanal	8.91038	Tridecane	3.28837	Tetradecanal	3.71457
alpha-Terpineol	5.63226	Decanal	10.4081	1-Cyclohexene-1-carboxaldehyde, 2,6,6-trimethyl-	4.38086	Decanal	4.91122
Dodecane, 2-methyl-	5.72623	alpha-Terpineol	1.67535e-14	2-Undecanone	0.890501	alpha-Terpineol	1.67535e-14
Phenol, 4-ethyl-	1.55518e-14	Dodecane, 2-methyl-	5.08148	1H-Pyrrole-2,5-dione, 3-ethyl-4-methyl-	1.66874e-14	Dodecane, 2-methyl-	2.50316
Tridecane	1.17262	Phenol, 4-ethyl-	1.39341	Tridecane, 2-methyl-	7.7256	Phenol, 4-ethyl-	3.70485
1-Cyclohexene-1-carboxaldehyde, 2,6,6-trimethyl-	1.83454	Tridecane	1.85248	Tridecane, 3-methyl-	6.19831	Tridecane	2.90838
2-Undecanone	3.43004	1-Cyclohexene-1-carboxaldehyde, 2,6,6-trimethyl-	1.04788	Dodecane, 2,6,10-trimethyl-	1.2211	1-Cyclohexene-1-carboxaldehyde, 2,6,6-trimethyl-	1.67478
1H-Pyrrole-2,5-dione, 3-ethyl-4-methyl-	1.5637	2-Undecanone	3.85651	Tetradecane	1.14094	2-Undecanone	3.09203
Tridecane, 2-methyl-	5.41683	1H-Pyrrole-2,5-dione, 3-ethyl-4-methyl-	1.14327	unclassified compound	7.26658	1H-Pyrrole-2,5-dione, 3-ethyl-4-methyl-	2.80528
Tridecane, 3-methyl-	3.73762	Tridecane, 2-methyl-	1.88231	Heptadecane, 2,6,10,14-tetramethyl-	0.912957	Tridecane, 2-methyl-	4.00971
Dodecane, 2,6,10-trimethyl-	1.34169	Tridecane, 3-methyl-	7.65345	Tetradecane, 3-methyl-	5.45773	Tridecane, 3-methyl-	3.82518
Tetradecane	1.24952	Dodecane, 2,6,10-trimethyl-	1.66328	Pentadecane	0.929039	Dodecane, 2,6,10-trimethyl-	1.46211
unclassified compound	4.98294	Tetradecane	1.46517	Ethanol	3.17941	Tetradecane	2.49935
Indole	3.84956	2-Hexadecene, 3,7,11,15-tetramethyl-, R-R,R-E-	6.25216	Propanal	3.42268	unclassified compound	6.61595
Heptadecane, 2,6,10,14-tetramethyl-	1.12838	Heptadecane, 2,6,10,14-tetramethyl-	1.03819	Acetone	2.96488	Indole	2.88897
Tetradecane, 3-methyl-	3.4602	Tetradecane, 3-methyl-	6.79205	Propanal, 2-methyl-	3.14994	Heptadecane, 2,6,10,14-tetramethyl-	1.31184
Pentadecane	1.74915	Pentadecane	1.57378			Tetradecane, 3-methyl-	2.50389
Ethanol	2.30512	Ethanol	3.37279			Pentadecane	1.2524
Propanal	4.1091	Propanal	5.46312			Ethanol	2.99286
Propanal, 2-methyl-	1.4605	Acetone	3.87915			Acetone	2.09462
		Propanal, 2-methyl-	4.40868			Propanal, 2-methyl-	3.81011

## Sheet: Table 7
Supplementary Table 7 PC scores sample storage
VOCs	PC1	PC2
2,3-Butanedione	-0.0065067	-0.034483
2-Butanone	0.1477	-0.016382
Ethyl Acetate	-0.17967	-0.048278
Methyl propionate	-0.17692	0.018685
1-Propanol, 2-methyl-	0.01229	-0.20113
Butanal, 3-methyl-	-0.020902	-0.068634
Acetic acid	-0.0080843	-0.043806
Butanal, 2-methyl-	-0.004022	-0.033701
Furan, 2-ethyl-	-0.008932	-0.036326
1-Penten-3-one	-0.026444	-0.055238
2-Pentanone	0.055008	-0.039707
1-Penten-3-ol	-0.0040574	-0.24896
Propanoic acid, ethyl ester	-0.19936	0.044457
3-Pentanone	0.13321	0.13364
Pentanal	-0.013568	-0.037041
n-Propyl acetate	-0.19188	0.074032
Butanoic acid, methyl ester	-0.18513	0.066626
Heptane, 2-methyl-	0.072318	-0.21762
Propanoic acid, 2-methyl-, ethyl ester	-0.1707	-0.046432
Propanoic acid	-0.0011039	-0.038685
Toluene	0.0028986	-0.014904
2-Octene, E-	0.0058085	-0.041824
1-Pentanol	-0.044211	-0.10735
2-Octene	-0.019488	0.022249
Butanoic acid, ethyl ester	-0.20775	0.074418
Propanoic acid, propyl ester	-0.20296	0.081921
2-Hexanone	0.1887	-0.10638
Hexanal	-0.017506	-0.039878
Propanoic acid, 2-methyl-	-0.004195	-0.036255
Methyl valerate	-0.18242	0.065207
Butanoic acid, 1-methylethyl ester	-0.18237	0.023169
Butanoic acid	-0.0018316	-0.025358
Butanoic acid, 2-methyl-, ethyl ester	-0.14974	-0.014462
Propanoic acid, 2-methyl-, propyl ester	-0.1527	0.043077
Butanoic acid, 3-methyl-, ethyl ester	-0.18511	-0.01671
Propanoic acid, 2-methylpropyl ester	-0.19447	0.071417
Ethylbenzene	-0.12405	-0.21402
Nonane	-0.008927	-0.050108
Benzene, 1,3-dimethyl-	-0.052909	-0.024588
1-Butanol, 3-methyl-, acetate	-0.16395	0.056644
1-Butanol, 2-methyl-, acetate	-0.15372	0.013399
2-Hexenal	-0.0033002	-0.019858
Butanoic acid, 3-methyl-	-0.0022275	-0.028683
Propanoic acid, butyl ester	-0.20501	0.030906
Styrene	0.046851	0.13253
Butanoic acid, 2-methyl-	-0.0026377	-0.030682
2-Heptanone	-0.0058103	-0.030344
1,7-Octadiene, 2,7-dimethyl-	0.0030605	-0.038502
Heptanal	-0.0094308	-0.033753
1,6-Octadiene, 3,7-dimethyl-, S-	0.0021208	-0.028088
Pentanoic acid	0.0024866	-0.020988
2-Octene, 2,6-dimethyl-	0.0024784	-0.039139
Methional	0.043838	0.025386
Butanoic acid, 2-methylpropyl ester	-0.18674	0.07546
Benzene, propyl-	-0.082889	-0.013269
cis-2,6-Dimethyl-2,6-octadiene	0.0015863	-0.036469
Decane	-0.0054186	-0.034757
2-Heptanone, 6-methyl-	-0.062711	0.074497
2,6-Octadiene, 2,6-dimethyl-	0.013996	-0.055095
2-Heptanone, 5-methyl-	0.02891	-0.03503
Furan, 2-pentyl-	-0.0081061	-0.029546
2-Heptenal, Z-	0.02659	0.14534
Pentanoic acid, propyl ester	-0.16281	0.081429
1-Hepten-3-one	-0.021811	0.12574
1-Octen-3-ol	-0.085375	-0.18048
1-Butanol, 3-methyl-, propanoate	-0.21671	0.096022
3-Octanone	0.065055	-0.018746
Benzene, 1,2,4-trimethyl-	-0.056404	0.0057065
Benzaldehyde	0.0043718	0.0038163
5-Hepten-2-one, 6-methyl-	-0.015764	-0.023764
2-Octanone	0.065547	-0.049855
3-Octanol	-0.069197	-0.20253
Octanal	-0.011916	-0.025199
D-Limonene	-0.018603	-0.032965
Hexanoic acid	0.10939	-0.037252
Dimethyl sulfone	0.10161	0.13368
Benzene, 1-methylethyl-	0.094529	0.30048
gamma terpinene	-0.061502	0.026334
Butanoic acid, 2-methylbutyl ester	-0.17574	0.092574
Cyclohexanone, 2,2,6-trimethyl-	-0.019478	-0.033057
Undecane	0.13474	0.11718
Phenol	0.00063134	-0.0093619
Pentanoic acid, butyl ester	-0.10234	0.10385
Benzeneacetaldehyde	0.0068629	-0.00095164
2-Nonanone	0.0020747	-0.017386
Nonanal	-0.00093929	-0.016513
Decane, 2,9-dimethyl-	0.046288	0.19733
Undecane, 2-methyl-	-0.016942	-0.1317
Pentanoic acid, 3-methylbutyl ester	-0.044771	0.1069
23H-Furanone, 5-ethyldihydro-	-0.015227	-0.018922
Pentanoic acid, 2-methylbutyl ester	-0.096156	0.015464
p-Cresol	-0.013848	-0.016799
Undecane, 2,6-dimethyl-	-0.0015174	-0.026019
Benzyl methyl ketone	0.060231	0.14393
2-Decanone	-3.0807e-05	-0.022882
Tetradecanal	0.084818	0.23414
Decanal	-0.089721	-0.24639
Dodecane, 2-methyl-	-0.0012549	-0.022332
Phenol, 4-ethyl-	0.0059703	-0.0042963
Tridecane	0.0018194	-0.011958
1-Cyclohexene-1-carboxaldehyde, 2,6,6-trimethyl-	-0.023877	-0.028602
2-Undecanone	0.0038728	-0.0061889
1H-Pyrrole-2,5-dione, 3-ethyl-4-methyl-	-0.0045978	-0.022517
Tridecane, 2-methyl-	0.001231	-0.016216
Tridecane, 3-methyl-	0.00030772	-0.014918
Dodecane, 2,6,10-trimethyl-	0.0011348	-0.019594
3-Buten-2-one, 4-2-hydroxy-2,6,6-trimethylcyclohexyl-	0.083734	-0.027863
Tetradecane	0.0035746	-0.0059294
unclassified compound	0.056245	0.2206
unclassified compound	0.0444	-0.056675
2-Undecenal	0.0066844	0.097002
Indole	0.12096	0.17461
Heptadecane, 2,6,10,14-tetramethyl-	0.002078	-0.014978
Tetradecane, 3-methyl-	0.010895	0.10653
Pentadecane	0.0044605	-0.0005309
Ethanol	0.051155	0.014066
Propanal	0.013818	-0.081042
Acetone	0.093842	-0.017915
Dimethyl sulfide	0.0073646	-0.067882
Acetic acid, methyl ester	-0.082749	-0.014225
Propanal, 2-methyl-	0.020588	-0.040974
1-Propanol	0.038237	-0.18874
Furan, 2-methyl-	-0.053429	-0.079304

## Sheet: Fig. 1
Supplementary Fig. 1 A PCA showing the VOC profiles of nine technical replicates of the faeces (1000 mg) of four animals. VOC profile determined by HS-SPME-GCMS.
