# Supplementary material for: A comparison of sample preparation methods for extracting volatile organic compounds (VOCs) from equine faeces using HS-SPME
Source: Metabolomics. 2018 Jan 4;14(2):19. doi: 10.1007/s11306-017-1315-7 (PMC5754382; doi:10.1007/s11306-017-1315-7)
Supplement: Supplementary file 2 — Supplementary material 2 (XLSX 93 KB) [file 11306_2017_1315_MOESM2_ESM.xlsx]

## Sheet: Mass
	Horse	H1_100mg	H2_100mg	H3_100mg	H4_100mg	H1_1g	H2_1g	H3_1g	H4_1g	H1_2g	H2_2g	H3_2g	H4_2g
Retention time/Compound	PubChem CID	100mg	100mg	100mg	100mg	1000mg	1000mg	1000mg	1000mg	2000mg	2000mg	2000mg	2000mg
10.22_2,3-Butanedione	650	23955456	17310720	1.13621e+07	NA	19786752	2.87689e+07	3.10142e+07	2.19235e+07	2.21908e+07	20898816	3.20044e+07	2.1788e+07
10.50_2-Butanone	6569	NA	NA	NA	NA	NA	NA	NA	2.83636e+07	NA	NA	2.13743e+07	NA
10.60_Ethyl Acetate	8857	NA	NA	NA	NA	5.0075e+07	NA	NA	3.29388e+07	55193600	NA	NA	3.316e+07
11.15_Methyl propionate	11124	3.2707e+06	NA	NA	NA	2.65766e+07	1.07076e+07	NA	1.52473e+07	33885184	NA	NA	1.34455e+07
12.45_Butanal, 3-methyl-	11552	6.12461e+07	8.01481e+07	1.96932e+07	4.45764e+07	9.02854e+07	5.16606e+07	5.95193e+07	67469312	115683328	80896000	9.26665e+07	65941504
12.55_Acetic acid	176	1.78215e+07	285175808	1.84209e+07	217817088	3.94735e+07	2.40305e+08	NA	NA	NA	NA	NA	NA
12.79_Butanal, 2-methyl-	7284	32621568	1.99499e+07	1.22406e+07	28301312	67764224	5.98842e+07	50524160	42605568	7.62293e+07	4.92715e+07	59822080	4.32176e+07
14.10_Propanoic acid, ethyl ester	7749	5.34269e+07	NA	NA	2.57369e+07	172900352	59537408	3.57239e+07	44076032	199589888	40621056	NA	3.24328e+07
14.21_Pentanal	8063	9.92365e+07	42270720	3.06726e+07	5.01214e+07	9.46026e+07	8.20279e+07	86126592	4.00524e+07	7.85012e+07	48568320	8.17548e+07	33050624
14.30_n-Propyl acetate	7997	NA	NA	NA	NA	1.56741e+07	NA	NA	6.88111e+06	27675648	NA	NA	NA
14.63_Butanoic acid, methyl ester	12180	NA	NA	NA	11638272	27628544	NA	4.92036e+06	15801856	30820352	7.20508e+06	NA	NA
15.91_Propanoic acid, 2-methyl-, ethyl ester	7342	NA	NA	NA	NA	2.4199e+07	NA	NA	7.38654e+06	2.50385e+07	NA	NA	NA
16.07_Propanoic acid	1032	8.49545e+07	4.47949e+08	2.14439e+07	1.21608e+08	55815168	322633728	7.21719e+06	3.17569e+07	2.74886e+07	9.37721e+07	NA	16169472
16.50_Toluene	1140	1.45099e+08	1.37638e+07	NA	1125012821	1379860480	3.21667e+07	NA	1452102997	1690326357	2.7312e+07	2.5968e+07	1666274645
16.66_Octane	356	NA	NA	5.55209e+06	NA	NA	12884224	1.5025e+07	3.52208e+07	NA	1.48463e+07	3.12091e+07	NA
16.68_Butanoic acid, 2-methyl-, methyl ester	13357	2.46409e+06	NA	NA	NA	1.51596e+07	4.88004e+06	NA	1.66053e+07	2.25027e+07	NA	2766592	14161408
16.92_2-Octene, (E)-	5364448	NA	NA	NA	9.64233e+06	4.49809e+06	NA	NA	2.73975e+07	6317824	NA	5.62082e+06	2.70524e+07
16.93_1-Propanone, 1-cyclopropyl-	549699	NA	NA	NA	4.93124e+06	NA	NA	44326912	NA	3.93314e+06	3044896	3.12163e+07	NA
17.61_Butanoic acid, ethyl ester	7762	36942848	NA	2.85333e+06	NA	1.35464e+08	2.95704e+07	22647808	NA	131497984	1.52675e+07	1.29159e+07	NA
17.99_Propanoic acid, propyl ester	7803	14838656	NA	NA	NA	5.24875e+07	NA	11400192	1.16477e+07	5.096e+07	4838016	NA	8.42146e+06
18.01_2-Hexanone	11583	NA	NA	NA	NA	NA	NA	NA	9984000	NA	NA	1.02491e+07	1.21757e+07
18.25_Hexanal	6184	1.23522e+08	136929280	3.42903e+07	2.33924e+07	6.37611e+07	3.17937e+08	232898560	2.76487e+07	7.89818e+07	212226048	152551424	3.51997e+07
18.36_Propanoic acid, 2-methyl-	6590	NA	1.47311e+08	NA	1.09827e+08	NA	7.90064e+07	NA	4.40457e+07	NA	NA	NA	NA
18.64_Methyl valerate	12206	6.25476e+06	NA	NA	NA	2.95175e+07	11934336	NA	NA	19106560	NA	NA	NA
19.13_Butanoic acid, 1-methylethyl ester	61184	10170880	NA	NA	9.13681e+06	3.21891e+07	NA	NA	16593920	4.36374e+07	NA	NA	16169472
19.40_Butanoic acid	264	3.26462e+08	1371690325	5.17769e+07	9.15582e+08	1.5151e+08	1079858517	2.0709e+07	250093568	1.34506e+08	393396224	1.75085e+07	1.24652e+08
19.45_Butanoic acid, 2-methyl-, ethyl ester	24020	NA	NA	NA	NA	2.91145e+07	NA	NA	12766720	5.08382e+07	NA	NA	NA
19.67_Butanoic acid, 3-methyl-, ethyl ester	7945	1.04579e+07	NA	NA	1.72674e+07	6.27971e+07	2.11396e+07	4.58615e+06	5.00599e+07	7.19899e+07	2.33378e+06	5.2899e+06	42583040
20.30_Ethylbenzene	7500	12827136	2.17164e+07	1.45643e+07	1.09397e+07	2.31965e+07	41768960	72572928	11475968	2.29158e+07	3.62121e+07	80517120	1.51386e+07
20.49_Nonane	8141	20193280	36927488	2.28059e+07	9.38914e+06	2.18853e+07	51204096	53837824	16158720	26225664	4.34292e+07	2.66023e+07	1.78818e+07
20.60_Benzene, 1,3-dimethyl-	7929	4.53506e+07	6.68075e+07	2.06148e+07	2.9541e+07	72089600	1.2887e+08	238731264	38934528	7.06096e+07	111603712	2.63752e+08	5.46666e+07
21.00_2-Hexenal	5281168	1.94372e+07	2.20686e+07	NA	3.08739e+07	2.14163e+07	4.55093e+07	29748224	4.12873e+07	22747136	2.14219e+07	2.49562e+07	44875776
21.44_Butanoic acid, 3-methyl-	10430	3.19487e+08	589545472	2.93789e+07	406372352	1.458e+08	4.89887e+08	1.38924e+07	125038592	1.38229e+08	192724992	6.18159e+06	54277632
21.71_Styrene	7501	3.96445e+07	6.78632e+07	8.81975e+06	NA	9.18255e+07	5.05711e+08	3.31781e+08	1.82238e+07	102297600	386334720	270446592	1.80442e+07
21.73_Butanoic acid, 2-methyl-	8314	252354560	526008320	24448000	3.52114e+08	1.02713e+08	4.52095e+08	NA	1.12326e+08	9.87573e+07	1.77777e+08	9.56271e+06	7.06799e+07
21.94_2-Heptanone	8051	NA	1.82306e+07	NA	1.63007e+07	23571456	40421376	37926912	19009024	2.7191e+07	3.64875e+07	4.46215e+07	2.93495e+07
22.05_1,7-Octadiene, 2,7-dimethyl-	549074	NA	NA	NA	47910912	38838272	1.10742e+07	30375936	1.38925e+08	41586688	9.51791e+06	1.10708e+08	1.40004e+08
22.26_Heptanal	8130	5.53069e+07	5.08372e+07	7374208	3.58468e+07	7.03474e+07	115347456	1.95589e+08	6.07409e+07	7.01617e+07	7.92999e+07	9.71503e+07	6.84169e+07
22.52_1,6-Octadiene, 3,7-dimethyl-, (S)-	10887985	6.0016e+07	10805504	7.08335e+06	125566976	1.80934e+08	4.18041e+07	3.47508e+07	3.47892e+08	207618048	3.91878e+07	117301248	359759872
22.97_Pentanoic acid	7991	2.49068e+08	6.13903e+08	1.31695e+07	387268608	1.18617e+08	6.0002e+08	NA	1.04032e+08	105533440	1.94361e+08	NA	5.86878e+07
23.22_Butanoic acid, 3-methyl-, propyl ester	11176	NA	NA	NA	5.89628e+06	18926208	NA	NA	NA	NA	NA	NA	NA
23.27_2-Octene, 2,6-dimethyl-	19974	NA	NA	NA	NA	4692608	1.02903e+07	NA	12898560	5.69506e+06	8.07023e+06	NA	9415168
23.51_Methional	18635	1.12857e+07	NA	NA	1.21248e+07	7.59377e+06	8.12988e+06	NA	5.61378e+06	1.04999e+07	NA	NA	6.02999e+06
23.58_Butanoic acid, 2-methylpropyl ester	10885	8.50351e+06	NA	NA	NA	3.26371e+07	NA	NA	2.15484e+07	26531840	NA	NA	10803200
23.84_Benzene, propyl-	7668	NA	NA	NA	NA	NA	1.70868e+07	9607168	NA	NA	9358080	1.38436e+07	NA
24.12_cis-2,6-Dimethyl-2,6-octadiene	5352478	12844032	12054784	NA	4.32244e+07	4.61114e+07	64408576	NA	1.13521e+08	4.97855e+07	6.24992e+07	12600576	1.40965e+08
24.21_Decane	15600	NA	8.43746e+06	NA	1.18665e+07	NA	41032704	2.86826e+07	15020544	2.43294e+07	40091648	5.01507e+07	2.31724e+07
24.37_2-Heptanone, 6-methyl-	13572	19483136	4.25639e+07	NA	NA	4.00377e+07	153948160	4.63148e+07	2.56751e+07	3.7576e+07	8.59471e+07	4.34992e+07	3.07797e+07
24.41_beta-Pinene	14896	1.48487e+07	NA	NA	NA	3.75648e+07	NA	1.70387e+07	NA	3.56103e+07	NA	11281408	NA
24.46_2,6-Octadiene, 2,6-dimethyl-	137614	NA	NA	NA	16684032	2.05674e+07	NA	NA	4.48003e+07	1.86837e+07	NA	NA	3.13665e+07
24.68_2-Heptanone, 5-methyl-	28965	NA	NA	NA	NA	1.01731e+07	NA	19570688	8.91972e+06	NA	NA	2.54174e+07	1.21809e+07
24.74_Furan, 2-pentyl-	19602	3.50421e+07	4.79065e+07	3.94603e+06	6.24132e+06	36033536	2.10192e+08	5.84404e+07	22847488	45375488	1.65616e+08	33907200	26203136
24.81_2-Heptenal, (Z)-	5362616	1.30973e+07	1.08975e+07	4981504	NA	8654848	2.28021e+07	3.15225e+07	3406720	8.95317e+06	1.12406e+07	1.60094e+07	NA
25.16_n-Caproic acid vinyl ester	76451	2.91706e+08	218054656	25929728	2.428e+08	3.44222e+08	4.96987e+08	1.76696e+08	3.40733e+08	3.77493e+08	384860160	158834688	3.08112e+08
25.33_1-Butanol, 3-methyl-, propanoate	7772	8.91727e+07	2.98196e+07	NA	NA	1.37391e+08	1.3661e+08	NA	NA	1.04425e+08	7.2521e+07	NA	NA
25.36_3-Octanone	246728	NA	2.02866e+07	NA	1.79801e+07	NA	5.14563e+07	1.85706e+07	44812288	NA	6.61641e+07	2.11811e+07	49995776
25.44_Benzene, 1,2,4-trimethyl-	7247	7485696	1.51067e+07	NA	NA	NA	3.98964e+07	6.616e+07	5.80591e+06	NA	2.54471e+07	29970432	NA
25.441_Benzaldehyde	240	3.07435e+08	77352960	25717760	63270912	2.28939e+08	204550144	138661888	8.19432e+07	228294656	138194944	1.16279e+08	6.55292e+07
25.55_5-Hepten-2-one, 6-methyl-	9862	1.11658e+08	2.32352e+08	3.739e+07	94617600	1.79554e+08	662601728	3.32262e+08	1.76805e+08	2.04298e+08	540180480	2.32934e+08	1.92244e+08
25.66_2-Octanone	8093	NA	5.1955e+07	NA	NA	2.29183e+07	1.28747e+08	4.26878e+07	3.83351e+07	NA	135028736	5.16038e+07	4.63101e+07
26.01_Octanal	454	1.46271e+08	117157888	15191040	4.59872e+07	1.88476e+08	337641472	4.71559e+08	9.99929e+07	2.29398e+08	2.71783e+08	1.55707e+08	110465024
26.20_D-Limonene	440917	3.66964e+07	1.87539e+07	NA	3.51522e+06	2.27243e+07	6.24903e+07	1.13309e+08	8211968	3.53959e+07	54022144	1.40033e+08	2.38831e+07
26.53_Dimethyl sulfone	6213	NA	NA	9.68117e+07	1.06011e+07	NA	NA	69687296	NA	NA	NA	74616832	NA
26.84_Benzene, (1-methylethyl)-	7406	16946688	1.24474e+07	NA	2.05083e+07	16049152	NA	3.54577e+07	4.00616e+07	2.26676e+07	1.85685e+07	1.54344e+07	4.70432e+07
27.14_Butanoic acid, 2-methylbutyl ester	162627	1.76258e+07	3.09521e+06	NA	8.74219e+06	4.78829e+07	2.62909e+07	NA	7.92081e+06	5.36467e+07	1.02534e+07	NA	5655424
27.15_Benzene, 1-methyl-3-propyl-	14092	NA	NA	NA	NA	NA	1.78326e+07	15775744	NA	NA	1.44921e+07	1.55721e+07	NA
27.66_Cyclohexanone, 2,2,6-trimethyl-	17000	56389632	7.14001e+07	NA	19954176	72540160	1.88157e+08	1.98002e+07	5.3602e+07	7.85749e+07	133894144	2.58051e+07	63358976
27.70_Undecane	14257	NA	8321024	NA	NA	NA	9903744	NA	9230336	1.2537e+07	3.77245e+07	35454976	1.02833e+07
28.00_Phenol	996	1325836971	9.25682e+07	NA	4.72091e+07	1153193301	1.80423e+08	52060160	4.33289e+07	1227183445	1.31508e+08	3.07756e+07	45713408
28.27_Pentanoic acid, butyl ester	61137	4469760	NA	NA	NA	1.70175e+07	NA	NA	1.42224e+07	15414528	NA	NA	8.27601e+06
28.64_Benzeneacetaldehyde	998	203980800	1.25155e+08	5.04108e+07	208470016	1.54553e+08	1.85969e+08	1.08981e+08	170307584	172146688	138424320	8.93529e+07	166686720
29.00_Propanoic acid, hexyl ester	88454	NA	7.30846e+06	NA	NA	NA	43253760	NA	NA	NA	16438784	NA	NA
29.16_2-Nonanone	13187	1.0056e+07	NA	NA	NA	2.64168e+07	2.58915e+07	4.09327e+07	1.2494e+07	23026688	2.11852e+07	2.07715e+07	17076224
29.51_Nonanal	31289	2.23074e+08	1.55647e+08	43174912	9.68977e+07	341442560	458964992	611876864	2.03986e+08	378126336	329711616	283373568	2.2618e+08
29.81_Decane, 2,9-dimethyl-	517733	NA	9.23665e+06	NA	NA	10239488	7.79127e+07	NA	NA	1.33163e+07	NA	NA	NA
29.99_Undecane, 2-methyl-	23459	NA	NA	6321024	NA	NA	NA	24990720	NA	NA	50663424	5.94753e+07	1.17031e+07
30.32_Pentanoic acid, 3-methylbutyl ester	74901	7.37852e+06	NA	NA	NA	2.00905e+07	NA	NA	7.41436e+06	2.19481e+07	NA	NA	NA
30.37_2(3H)-Furanone, 5-ethyldihydro-	12756	105103360	3.68463e+07	24706048	9.40633e+07	9.11087e+07	5.78697e+07	2.77093e+07	8.21466e+07	9.47965e+07	3.89833e+07	3.1387e+07	94126080
30.91_p-Cresol	2879	1556763989	1760012971	2.18675e+08	1192520363	1078291115	1888223232	3.09073e+08	8.58926e+08	1213464576	1427570688	2.6861e+08	1281796779
31.43_Undecane, 2,6-dimethyl-	28453	8399872	1.56484e+07	1.01953e+07	8.79445e+06	1.5409e+07	93374464	4.19618e+07	8992768	2.31441e+07	7.21865e+07	7.25169e+07	1.55317e+07
31.50_Benzyl methyl ketone	7678	NA	NA	NA	5.63191e+06	2.68495e+07	NA	NA	9.43701e+06	3.45638e+07	NA	NA	NA
32.41_2-Decanone	12741	NA	NA	NA	2895616	8.96478e+06	9546240	1.94505e+07	10749440	12238848	6.37321e+06	19575808	9.76393e+06
32.44_Tetradecanal	31291	7.06799e+06	8.39264e+07	NA	NA	5.34831e+06	3.1507e+08	NA	3.4661e+07	6189184	NA	21714432	2.25801e+07
32.76_Decanal	8175	8.05219e+07	NA	3112960	NA	1.22111e+08	NA	36147200	NA	144269312	143499264	1.72843e+07	33180160
32.86_Dodecane, 2-methyl-	15270	NA	9.40629e+06	5544704	NA	NA	5.68375e+07	2.24894e+07	7.29719e+06	3.41204e+07	4.55704e+07	31900672	1.20102e+07
34.03_Tridecane	12388	26093568	46955520	24006656	2.81818e+07	4.11948e+07	162598912	67082240	48128000	5.84567e+07	1.3146e+08	164900864	6.55087e+07
34.15_1-Cyclohexene-1-carboxaldehyde, 2,6,6-trimethyl-	9895	100872192	1.36252e+08	NA	2.36336e+07	89518080	3.00668e+08	7.30031e+06	4.01135e+07	1.14599e+08	202293248	6.63535e+06	5.27285e+07
35.46_2-Undecanone	8163	8.94345e+06	NA	9130752	6.24734e+06	23962624	1.10119e+07	5.194e+07	17985536	2.83621e+07	1.02583e+07	4.07965e+07	2.09056e+07
35.73_1H-Pyrrole-2,5-dione, 3-ethyl-4-methyl-	29995	47183872	2.80122e+07	NA	13990912	3.17979e+07	43317248	NA	1.01739e+07	2.96803e+07	31091712	NA	1.30566e+07
35.85_Tridecane, 2-methyl-	15269	NA	1.67083e+07	9.20695e+06	NA	12779520	5.21366e+07	NA	NA	23536640	4.16116e+07	5.01681e+07	8921216
36.01_Tridecane, 3-methyl-	110848	NA	1.77804e+07	NA	5.97564e+06	NA	5.00125e+07	2.02073e+07	NA	9880064	3.63537e+07	2.48897e+07	1.06264e+07
36.30_Dodecane, 2,6,10-trimethyl-	19773	1.46876e+07	35027968	26505216	8.1507e+06	20712448	123183104	74821632	1.3169e+07	2.99271e+07	91361280	1.50858e+08	1.85136e+07
36.89_Tetradecane	12389	5.98822e+07	1.27597e+08	32075776	42945536	8.48828e+07	3.62239e+08	1.91928e+08	7.66375e+07	1.09354e+08	2.46574e+08	2.98347e+08	9.93512e+07
37.19_unclassified compound	-	1.64341e+08	67289088	9.73053e+07	NA	56312832	4.44105e+07	NA	4.38791e+07	NA	NA	NA	5.81472e+07
37.58_alpha-Copaene	25245021	NA	NA	NA	NA	NA	3.63934e+06	NA	NA	NA	2.97609e+06	1.86484e+06	NA
37.80_2-Undecenal	5283356	NA	NA	NA	NA	NA	2.13117e+07	12189696	6.63125e+06	NA	9.20841e+06	5.64241e+06	7.68683e+06
38.57_Indole	798	22208512	NA	NA	180465664	66703360	NA	NA	231661568	9.60444e+07	NA	NA	237531136
38.70_Heptadecane, 2,6,10,14-tetramethyl-	29036	2.61729e+08	3.72599e+08	1.13395e+08	1.9518e+08	3.51956e+08	1073872896	3.77023e+08	315359232	484278272	6.2404e+08	4.88516e+08	417857536
38.91_Tetradecane, 3-methyl-	86735	NA	1.07828e+07	6.22908e+06	5875584	7.8109e+06	3.0776e+07	2.63779e+07	NA	1.19842e+07	2.13931e+07	32861184	6.62357e+06
39.02_Bicyclo[3.1.1]hept-2-ene, 2,6-dimethyl-6-(4-methyl-3-pentenyl)-	86608	4033664	2.47893e+06	3854208	2749184	7.62274e+06	10847232	1.42576e+07	NA	7538944	9.28188e+06	2.57498e+07	3.85596e+06
39.85_Pentadecane	12391	99172352	2.36612e+08	131440640	9.11742e+07	1.34626e+08	5.63582e+08	467107840	1.37197e+08	1.79132e+08	3.5757e+08	5.41453e+08	187412480
6.62_Ethanol	702	NA	NA	2.34651e+07	NA	2.24509e+07	NA	3.02189e+07	1.92806e+07	2.64547e+07	NA	2.51385e+07	18471936
7.35_Acetone	180	NA	NA	NA	NA	NA	10872832	NA	3.41142e+07	NA	1.26547e+07	1.02509e+07	4.76187e+07
8.98_Propanal, 2-methyl-	71356051	9.02178e+06	NA	NA	NA	1.6568e+07	NA	1.0103e+07	NA	2.15146e+07	1.67492e+07	1.3181e+07	1.09099e+07

## Sheet: Vial volume
	Horse	L3_10	L4_10	L1_10	L2_10	L1_20	L2_20	L3_20	L4_20
Retention time/Compound	PubChem CID	10ml	10ml	10ml	10ml	20ml	20ml	20ml	20ml
10.22_2,3-Butanedione	650	31389696	2.48211e+07	3.71135e+07	27940864	NA	2.93779e+07	2.4903e+07	19456512
10.60_Ethyl Acetate	8857	NA	8.87426e+07	4.90018e+07	NA	3.73584e+07	NA	NA	55554048
11.15_Methyl propionate	11124	NA	2.49952e+07	2.26587e+07	NA	NA	6.23198e+06	NA	1.84061e+07
12.45_Butanal, 3-methyl-	11552	5.76949e+07	82485248	9.40087e+07	6.05812e+07	6.1085e+07	1.01719e+08	33298432	48693248
12.55_Acetic acid	176	NA	58827776	31996928	5.95647e+07	2.14477e+08	8.25146e+07	5.12413e+07	1.62684e+08
12.79_Butanal, 2-methyl-	7284	35472384	5.48072e+07	65290240	5.49956e+07	40879872	3.13993e+07	20699136	37126144
13.05_Propanoic acid, 2-methyl-, methyl ester	7749	NA	1.09954e+07	6.39036e+06	NA	NA	NA	NA	NA
13.43_Furan, 2-ethyl-	18554	2.37679e+06	NA	NA	1.05834e+07	NA	6.8486e+06	NA	NA
14.10_Propanoic acid, ethyl ester	7749	19015168	129363968	1.63567e+08	6.07614e+07	1.24634e+08	6.18441e+07	2.27495e+07	1.03361e+08
14.21_Pentanal	8063	6.99569e+07	4.64254e+07	8.16401e+07	82722816	3.26537e+07	8.85419e+07	4.94988e+07	4.38449e+07
14.30_n-Propyl acetate	7997	NA	30546432	20811776	NA	17588224	NA	NA	3.05507e+07
14.63_Butanoic acid, methyl ester	12180	29545472	5.76976e+07	18896896	12510720	NA	9776128	NA	3.70814e+07
15.91_Propanoic acid, 2-methyl-, ethyl ester	7342	NA	2.45111e+07	1.56008e+07	NA	NA	NA	NA	1.57976e+07
16.07_Propanoic acid	1032	2949376	50497536	41718784	1.4176e+08	2.10231e+08	264273920	5.77509e+07	132591616
16.50_Toluene	1140	1.4876e+07	1689299627	1277427712	5.13611e+07	491831296	3.29905e+07	NA	1069023232
16.66_Octane	356	8.57532e+06	NA	NA	1.27398e+07	NA	NA	8.93372e+06	NA
16.68_Butanoic acid, 2-methyl-, methyl ester	13357	NA	1.38523e+07	9.64437e+06	NA	NA	NA	NA	9338368
16.92_2-Octene, (E)-	5364448	NA	2.6894e+07	4.4861e+06	NA	NA	NA	NA	10381824
16.93_1-Propanone, 1-cyclopropyl-	549699	20102144	NA	NA	NA	NA	3583488	1.06817e+07	NA
17.61_Butanoic acid, ethyl ester	7762	8811520	1.51489e+08	9.32727e+07	2.98592e+07	120740096	3.21051e+07	1.2409e+07	7.57009e+07
17.99_Propanoic acid, propyl ester	7803	NA	57019392	3.65544e+07	8.60484e+06	NA	6.61751e+06	NA	3.5782e+07
18.01_2-Hexanone	11583	6.81502e+06	9321472	NA	NA	NA	NA	NA	NA
18.25_Hexanal	6184	1.2667e+08	5.68948e+07	83058688	334741504	4.08445e+07	3.68318e+08	8.2077e+07	3.05896e+07
18.36_Propanoic acid, 2-methyl-	6590	NA	NA	NA	NA	1.37484e+08	103976960	55668736	95780864
18.64_Methyl valerate	12206	NA	NA	1.02642e+07	1.11988e+07	2.012e+07	7.03595e+06	NA	1.34224e+07
19.13_Butanoic acid, 1-methylethyl ester	61184	NA	3.49979e+07	2.66605e+07	14449664	NA	NA	NA	1.48913e+07
19.40_Butanoic acid	264	14938112	3.23786e+08	141815808	535511040	5.43319e+08	7.80053e+08	175255552	655425536
19.45_Butanoic acid, 2-methyl-, ethyl ester	24020	NA	4.14385e+07	3.16921e+07	NA	1.72547e+07	NA	NA	2.32721e+07
19.65_Propanoic acid, 2-methyl-, propyl ester	10895	NA	5487616	1.63654e+07	NA	NA	NA	NA	NA
19.67_Butanoic acid, 3-methyl-, ethyl ester	7945	NA	50614272	4.47543e+07	1.0671e+07	2.49452e+07	20192768	NA	3.58593e+07
20.30_Ethylbenzene	7500	3.72763e+07	3.92849e+07	12497920	41252864	NA	3.19638e+07	3.901e+07	1.26595e+07
20.49_Nonane	8141	4.1869e+07	1.96161e+07	1.94208e+07	3.96479e+07	1.60285e+07	3.476e+07	3.94114e+07	1.12812e+07
20.60_Benzene, 1,3-dimethyl-	7929	158736384	50106368	4.57168e+07	1.51541e+08	2.92529e+07	1.20727e+08	1.40303e+08	54050816
20.94_1-Butanol, 2-methyl-, acetate	12209	NA	1.54177e+07	9615360	1.37324e+07	NA	1.15351e+07	NA	NA
21.00_2-Hexenal	5281168	19826688	4.83915e+07	2.14371e+07	5.11945e+07	1.56563e+07	5.51704e+07	16930816	44756992
21.44_Butanoic acid, 3-methyl-	10430	12446720	1.70814e+08	1.39609e+08	274874368	4.0247e+08	466485248	8.79753e+07	2.588e+08
21.69_Propanoic acid, butyl ester	11529	NA	5.42426e+07	2.55505e+07	NA	NA	NA	NA	36787712
21.71_Styrene	7501	167610368	1.80345e+07	44462080	428032000	4.04839e+07	4.13751e+08	1.39978e+08	18830336
21.73_Butanoic acid, 2-methyl-	8314	NA	135741440	103354368	2.40807e+08	2.71129e+08	4.10823e+08	6.22865e+07	209612800
21.94_2-Heptanone	8051	3.10351e+07	2.02218e+07	20847616	4.40921e+07	1.669e+07	3.82676e+07	2.73053e+07	1.7607e+07
22.05_1,7-Octadiene, 2,7-dimethyl-	549074	29189120	1.61716e+08	30876672	1.13698e+07	22281216	NA	3.53376e+07	7.87306e+07
22.26_Heptanal	8130	69746688	78061568	65617920	1.23243e+08	4.20949e+07	125915136	51425280	6.4142e+07
22.52_1,6-Octadiene, 3,7-dimethyl-, (S)-	10887985	3.34094e+07	4.10867e+08	145080320	3.9824e+07	8.91829e+07	29865984	39298048	2.05221e+08
22.73_Pentanoic acid, 1-methylethyl ester	87598	NA	NA	2.03769e+07	NA	7680256	NA	NA	1.17065e+07
22.97_Pentanoic acid	7991	5.87716e+06	1.1143e+08	112013312	2.59577e+08	4.20813e+08	5.4822e+08	53219328	220184576
23.27_2-Octene, 2,6-dimethyl-	19974	NA	1.2871e+07	4.15996e+06	7.76661e+06	NA	NA	NA	8.32171e+06
23.51_Methional	18635	NA	7.44747e+06	9280512	5.82882e+06	1.09687e+07	NA	NA	NA
23.58_Butanoic acid, 2-methylpropyl ester	10885	NA	4.39305e+07	17017600	9.26908e+06	2.61501e+07	NA	NA	2.2884e+07
23.84_Benzene, propyl-	7668	8.94379e+06	NA	NA	8.47189e+06	NA	9.69301e+06	NA	NA
24.12_cis-2,6-Dimethyl-2,6-octadiene	5352478	NA	1.3596e+08	3.90199e+07	7.01044e+07	NA	4.83478e+07	NA	7.53118e+07
24.21_Decane	15600	21684224	2.84679e+07	NA	4.07211e+07	47986176	37376000	23512064	19898368
24.37_2-Heptanone, 6-methyl-	13572	2.50586e+07	25193472	27246080	1.8112e+08	1.54705e+07	1.14818e+08	1.86377e+07	2.57324e+07
24.41_beta-Pinene	14896	32711296	NA	4.52134e+07	NA	3.5401e+07	1.20839e+07	1976832	NA
24.46_2,6-Octadiene, 2,6-dimethyl-	137614	NA	43036672	NA	28249088	NA	14550016	NA	23350272
24.68_2-Heptanone, 5-methyl-	28965	1.60585e+07	8.15377e+06	NA	NA	NA	NA	1.71465e+07	9028864
24.74_Furan, 2-pentyl-	19602	3.19014e+07	22648832	4.40805e+07	199917568	12443008	2.10589e+08	2.6594e+07	1.14925e+07
24.81_2-Heptenal, (Z)-	5362616	NA	NA	8.92279e+06	NA	NA	21325312	9.64079e+06	4.55637e+06
24.93_Pentanoic acid, propyl ester	67328	NA	2.02302e+07	3.61957e+07	NA	3.67065e+07	NA	NA	1.39372e+07
25.14_1-Hepten-3-one	520420	NA	NA	NA	1.06219e+08	NA	6.9133e+07	1.91235e+07	NA
25.16_n-Caproic acid vinyl ester	76451	133255168	255082496	2.81914e+08	5.24162e+08	204214272	5.64259e+08	109502464	275349504
25.33_1-Butanol, 3-methyl-, propanoate	7772	NA	6.46479e+07	8.49333e+07	1.18216e+08	114413312	120197120	NA	4.43569e+07
25.36_3-Octanone	246728	1.57751e+07	36386816	NA	9.71339e+07	NA	47300608	1.32755e+07	2.61113e+07
25.44_Benzene, 1,2,4-trimethyl-	7247	3.72422e+07	NA	NA	47435776	NA	56111104	2.33551e+07	NA
25.441_Benzaldehyde	240	8.26013e+07	1.02599e+08	2.3659e+08	197459968	175857664	139005952	7.19326e+07	9.98332e+07
25.55_5-Hepten-2-one, 6-methyl-	9862	189415424	1.48293e+08	157024256	7.37717e+08	1.12597e+08	7.47613e+08	118960128	1.53622e+08
25.66_2-Octanone	8093	38326272	3.81146e+07	1.93483e+07	172687360	NA	1.29402e+08	3.40569e+07	3.49017e+07
26.01_Octanal	454	123691008	1.17479e+08	1.94964e+08	389480448	133222400	4.23193e+08	76726272	108838912
26.20_D-Limonene	440917	1.66821e+08	1.48917e+07	4.38381e+07	5.45492e+07	1.57111e+07	5.23291e+07	53594112	20861952
26.53_Dimethyl sulfone	6213	6.64753e+07	NA	NA	NA	NA	NA	1.65631e+08	11143424
26.84_Benzene, (1-methylethyl)-	7406	2.11644e+07	1.62941e+07	19036672	NA	NA	NA	NA	15492992
27.14_Butanoic acid, 2-methylbutyl ester	162627	NA	4.45682e+07	2.71387e+07	19793152	34281728	19000320	NA	2.89963e+07
27.15_Benzene, 1-methyl-3-propyl-	14092	10691840	NA	NA	1.8376e+07	NA	16065536	5.36145e+06	NA
27.66_Cyclohexanone, 2,2,6-trimethyl-	17000	1.68994e+07	55164928	66793472	1.95292e+08	4.56834e+07	196558848	1.48545e+07	5.17967e+07
27.70_Undecane	14257	15806464	1.33564e+07	1.26481e+07	4.46082e+07	3.5848e+07	30672896	2.13006e+07	NA
28.00_Phenol	996	13244928	37541888	1392771072	127746048	938459136	1.36449e+08	2.68254e+07	3.10736e+07
28.27_Pentanoic acid, butyl ester	61137	NA	15081472	1.18839e+07	NA	8.18389e+06	NA	NA	8.69205e+06
28.64_Benzeneacetaldehyde	998	68120576	1.84593e+08	1.84642e+08	1.60868e+08	1.2089e+08	153157632	6.31303e+07	185499648
29.00_Propanoic acid, hexyl ester	88454	NA	9.92324e+06	NA	43053056	NA	33776640	NA	NA
29.16_2-Nonanone	13187	1.67851e+07	18991104	NA	2.36684e+07	NA	1.79785e+07	8714240	12735488
29.51_Nonanal	31289	2.36137e+08	229588992	3.42546e+08	4.56436e+08	2.45296e+08	4.82023e+08	1.74861e+08	207077376
29.81_Decane, 2,9-dimethyl-	517733	NA	NA	NA	5.88814e+07	NA	6.0958e+07	NA	1.16809e+07
29.99_Undecane, 2-methyl-	23459	2.57632e+07	1.3553e+07	NA	NA	NA	NA	3.81232e+07	NA
30.32_Pentanoic acid, 3-methylbutyl ester	74901	NA	7.33764e+06	1.72715e+07	NA	1.22452e+07	NA	NA	NA
30.37_2(3H)-Furanone, 5-ethyldihydro-	12756	24773632	9.2175e+07	1.10339e+08	41121792	7.78807e+07	5.75379e+07	3.0536e+07	8.72421e+07
30.91_p-Cresol	2879	2.91805e+08	1533498709	1685301931	1549604181	1725169664	1724405077	5.4379e+08	2038737579
31.43_Undecane, 2,6-dimethyl-	28453	34305024	1.6227e+07	1.82822e+07	8.7354e+07	1.09634e+07	82808832	4.40962e+07	1.32891e+07
31.50_Benzyl methyl ketone	7678	NA	NA	2.62356e+07	NA	2.14455e+07	1.96376e+07	NA	NA
31.64_1-Nonanol	8914	NA	NA	6.63266e+06	8.59887e+06	NA	NA	NA	NA
32.41_2-Decanone	12741	15362048	7.23708e+06	1.11367e+07	9963520	4.56324e+06	9.2131e+06	1.57464e+07	7.22005e+06
32.44_Tetradecanal	31291	21484032	3.91462e+07	NA	2.6618e+08	6.63185e+06	2.46202e+08	12618752	3.15385e+07
32.86_Dodecane, 2-methyl-	15270	11080704	1.15627e+07	2.68919e+07	5.83161e+07	2.56923e+07	4.75959e+07	2.01776e+07	1.04513e+07
34.03_Tridecane	12388	8.41865e+07	61005824	4.95056e+07	1.94276e+08	5.38648e+07	2.3173e+08	1.13977e+08	5.31401e+07
34.15_1-Cyclohexene-1-carboxaldehyde, 2,6,6-trimethyl-	9895	4.96546e+06	48533504	8.90416e+07	3.00526e+08	7.79394e+07	320323584	4407808	4.537e+07
35.46_2-Undecanone	8163	5.58517e+07	13949440	2.51395e+07	14452736	1.66991e+07	1.24645e+07	4.9693e+07	1.48702e+07
35.73_1H-Pyrrole-2,5-dione, 3-ethyl-4-methyl-	29995	NA	8078848	3.52795e+07	3.7918e+07	6.50981e+07	47403008	NA	1.54385e+07
35.85_Tridecane, 2-methyl-	15269	3.06087e+07	12070912	1.59495e+07	6.01115e+07	2.29152e+07	6.5394e+07	3.88345e+07	8.15701e+06
36.01_Tridecane, 3-methyl-	110848	1.02844e+07	9251840	NA	53059584	7562240	60043264	16104960	7.90251e+06
36.30_Dodecane, 2,6,10-trimethyl-	19773	84684800	1.64861e+07	24610816	127787008	28650496	141611008	1.15571e+08	14788608
36.89_Tetradecane	12389	168349696	71038976	96997376	4.05269e+08	1.1356e+08	4.50325e+08	2.28415e+08	8.34697e+07
37.19_unclassified compound	-	NA	8.68809e+07	111947776	1.08345e+08	5.34586e+07	6.00282e+07	NA	4.65169e+07
37.80_2-Undecenal	5283356	NA	NA	NA	2.58307e+07	NA	NA	4786176	4956160
38.57_Indole	798	NA	1.47961e+08	95703040	NA	46002176	NA	NA	101974016
38.70_Heptadecane, 2,6,10,14-tetramethyl-	29036	3.41382e+08	3.93407e+08	4.2404e+08	1190767275	4.56906e+08	1250557952	4.49402e+08	3.47106e+08
38.91_Tetradecane, 3-methyl-	86735	2.51993e+07	NA	1.20081e+07	27195904	1.2802e+07	3.51771e+07	31888384	7.83019e+06
39.02_Bicyclo[3.1.1]hept-2-ene, 2,6-dimethyl-6-(4-methyl-3-pentenyl)-	86608	1.50879e+07	3361536	5.18345e+06	1.50115e+07	5.62953e+06	18367488	2.67496e+07	4120576
39.85_Pentadecane	12391	393592832	1.60607e+08	161611776	5.89737e+08	1.67079e+08	6.1623e+08	5.00504e+08	1.53593e+08
6.62_Ethanol	702	2.88765e+07	2.81259e+07	2.67073e+07	2.13221e+07	NA	NA	2.41237e+07	NA
7.35_Acetone	180	NA	5.13857e+07	NA	NA	NA	1.17936e+07	NA	3.42122e+07
7.92_Acetic acid, methyl ester	6584	NA	NA	NA	NA	NA	NA	4.18889e+06	1.45729e+07
8.98_Propanal, 2-methyl-	71356051	6.57391e+06	9573888	1.75469e+07	18668544	13073408	1.20326e+07	NA	NA

## Sheet: Fibre type
	Horse	H1_C	H2_C	H3_C	H4_C	H1_D	H2_D	H3_D	H4_D
Retention time/Compound	PubChem CID	CAR-PDMS	CAR-PDMS	CAR-PDMS	CAR-PDMS	DVB-CAR-PDMS	DVB-CAR-PDMS	DVB-CAR-PDMS	DVB-CAR-PDMS
10.22_2,3-Butanedione	650	NA	NA	NA	NA	24828416	2.81071e+07	3.21103e+07	25730048
10.60_Ethyl Acetate	8857	36356096	NA	NA	5.48523e+07	4.51393e+07	1.6162e+07	NA	5.03084e+07
11.15_Methyl propionate	11124	14231552	4.57621e+06	NA	1.77256e+07	24433664	8.23454e+06	NA	NA
12.45_Butanal, 3-methyl-	11552	26205184	NA	3.38756e+07	1.87829e+07	139763712	8.5519e+07	6.58609e+07	7.42591e+07
12.55_Acetic acid	176	2.22877e+07	1.97946e+08	NA	7.11687e+07	NA	NA	1.89469e+07	3.6828e+07
12.79_Butanal, 2-methyl-	7284	18784256	1.0743e+07	1.75051e+07	1.84303e+07	91725824	4.8954e+07	3.58939e+07	3.50462e+07
13.43_Furan, 2-ethyl-	18554	NA	NA	NA	NA	NA	1.21972e+07	4317952	NA
13.88_2-Pentanone	7895	NA	NA	NA	NA	NA	NA	8.73045e+06	14521856
14.10_Propanoic acid, ethyl ester	7749	9.65209e+07	4.7287e+07	NA	4.68494e+07	1.51467e+08	5.1512e+07	NA	5.39675e+07
14.21_Pentanal	8063	64286720	6.16339e+07	43556864	4.11798e+07	111394816	79540224	5.68921e+07	4.84052e+07
14.30_n-Propyl acetate	7997	2.03747e+07	NA	NA	NA	20718080	NA	NA	9.13929e+06
14.63_Butanoic acid, methyl ester	12180	NA	9.39486e+06	NA	23073280	23761920	9075200	NA	NA
15.91_Propanoic acid, 2-methyl-, ethyl ester	7342	6.85406e+06	NA	NA	NA	1.98202e+07	NA	NA	7.94569e+06
16.07_Propanoic acid	1032	1.27679e+07	149770240	NA	27667968	4.01852e+07	153624576	1.89858e+07	30640128
16.50_Toluene	1140	1023890773	2.73661e+07	7558144	1260519424	7.56422e+08	5.6634e+07	1.46825e+07	1993954645
16.66_Octane	356	NA	NA	NA	NA	NA	9806336	13430784	NA
16.68_Butanoic acid, 2-methyl-, methyl ester	13357	3.81052e+06	NA	NA	NA	9904640	NA	NA	1.1422e+07
16.92_2-Octene, (E)-	5364448	3.23831e+06	NA	NA	1.123e+07	NA	NA	NA	17891328
17.61_Butanoic acid, ethyl ester	7762	5.13816e+07	2.05083e+07	NA	1.46034e+07	1.15185e+08	1.85213e+07	1.22095e+07	NA
17.99_Propanoic acid, propyl ester	7803	2.76688e+07	NA	NA	9.60862e+06	51193856	NA	NA	NA
18.25_Hexanal	6184	4.05306e+07	1.88673e+08	3.79713e+07	19244544	9.49262e+07	364904448	1.54326e+08	4.62097e+07
18.36_Propanoic acid, 2-methyl-	6590	NA	NA	NA	NA	5.01241e+07	7.12349e+07	NA	3.80041e+07
18.64_Methyl valerate	12206	NA	4.85589e+06	NA	NA	1.56757e+07	10160640	NA	NA
19.13_Butanoic acid, 1-methylethyl ester	61184	13369344	NA	NA	11442688	3.02179e+07	13813760	NA	1.88034e+07
19.40_Butanoic acid	264	1.67922e+07	1.72115e+08	NA	48893952	1.90211e+08	4.99914e+08	40706560	203272192
19.45_Butanoic acid, 2-methyl-, ethyl ester	24020	1.22723e+07	NA	NA	NA	33782784	NA	NA	16538112
19.67_Butanoic acid, 3-methyl-, ethyl ester	7945	2.26702e+07	8.98082e+06	NA	1.78941e+07	4.51608e+07	6921088	NA	3.44641e+07
20.30_Ethylbenzene	7500	1.4536e+07	3.25465e+07	2.83467e+07	1.14374e+07	NA	NA	5.82315e+07	NA
20.49_Nonane	8141	22759424	5.0957e+07	29096960	9685504	2.00528e+07	47984640	3.34855e+07	1.7594e+07
20.60_Benzene, 1,3-dimethyl-	7929	36677632	8.02925e+07	4.58581e+07	30390272	4.94257e+07	1.25488e+08	213352448	6.06985e+07
21.00_2-Hexenal	5281168	NA	6.89877e+06	NA	5658880	2.63868e+07	4.98142e+07	1.76305e+07	39952384
21.44_Butanoic acid, 3-methyl-	10430	NA	5.6264e+07	NA	1.524e+07	192348160	2.53007e+08	2.6788e+07	116924416
21.71_Styrene	7501	NA	7.47943e+07	NA	NA	1.63282e+08	4.73012e+08	2.37644e+08	38072320
21.73_Butanoic acid, 2-methyl-	8314	9184768	4.59708e+07	NA	NA	138780672	2.28235e+08	NA	9.7037e+07
21.94_2-Heptanone	8051	NA	1.16896e+07	NA	NA	25227264	4.18707e+07	3.6965e+07	2.776e+07
22.05_1,7-Octadiene, 2,7-dimethyl-	549074	1.93236e+07	3946752	2.56618e+07	6.49407e+07	2.27639e+07	9.05301e+06	4.17222e+07	118333440
22.26_Heptanal	8130	23098368	43728896	1.28058e+07	20107264	7.7241e+07	1.25762e+08	1.03312e+08	79171584
22.52_1,6-Octadiene, 3,7-dimethyl-, (S)-	10887985	4.83639e+07	1.49845e+07	2.77077e+07	1.53081e+08	1.33977e+08	2.81486e+07	4.12276e+07	3.0501e+08
22.97_Pentanoic acid	7991	NA	21485568	NA	NA	133271552	254099456	1.18587e+07	7.77025e+07
23.27_2-Octene, 2,6-dimethyl-	19974	NA	3.34993e+06	NA	8098816	4.64905e+06	7913728	NA	1.19938e+07
23.51_Methional	18635	NA	NA	NA	NA	1.21894e+07	4.85252e+06	NA	5462144
23.58_Butanoic acid, 2-methylpropyl ester	10885	7849472	NA	NA	8.59179e+06	2.51682e+07	4.51503e+06	NA	6.77346e+06
23.84_Benzene, propyl-	7668	1.31879e+07	NA	NA	NA	1.65033e+07	NA	8.07799e+06	NA
24.12_cis-2,6-Dimethyl-2,6-octadiene	5352478	19354112	NA	NA	6.46813e+07	3.10183e+07	55939072	NA	1.1811e+08
24.21_Decane	15600	1.1398e+07	1.75981e+07	1.21443e+07	NA	NA	3.34995e+07	26408960	2.04609e+07
24.37_2-Heptanone, 6-methyl-	13572	14754816	6.09471e+07	NA	1.12469e+07	5.00149e+07	162807808	3.2881e+07	36175872
24.41_beta-Pinene	14896	NA	NA	NA	NA	3.9579e+07	1.341e+07	1.64663e+07	NA
24.46_2,6-Octadiene, 2,6-dimethyl-	137614	1.02294e+07	9.06991e+06	NA	1.45161e+07	15205376	2.24515e+07	NA	NA
24.68_2-Heptanone, 5-methyl-	28965	NA	NA	NA	NA	NA	NA	1.96734e+07	1.06346e+07
24.74_Furan, 2-pentyl-	19602	10762240	5.32917e+07	3.99317e+06	NA	4.40846e+07	222298112	3.24799e+07	22163456
24.81_2-Heptenal, (Z)-	5362616	NA	NA	NA	NA	6819712	NA	19364864	5038336
25.14_1-Hepten-3-one	520420	NA	NA	NA	NA	NA	1.0358e+08	11764416	50511872
25.16_n-Caproic acid vinyl ester	76451	50524160	58221568	NA	3.69753e+07	3.52758e+08	5.3858e+08	1.36785e+08	327811072
25.33_1-Butanol, 3-methyl-, propanoate	7772	3.13153e+07	2.5457e+07	NA	9.27727e+06	102903808	1.25224e+08	NA	NA
25.36_3-Octanone	246728	NA	NA	NA	NA	NA	8.12633e+07	15372288	3.67971e+07
25.44_Benzene, 1,2,4-trimethyl-	7247	NA	1.88701e+07	6.49975e+06	3.75492e+06	2.59618e+07	56909824	36554752	NA
25.441_Benzaldehyde	240	1.25119e+07	NA	NA	NA	3.11192e+08	189186048	9.07482e+07	1.04357e+08
25.55_5-Hepten-2-one, 6-methyl-	9862	3.07019e+07	1.60323e+08	23286784	2.3259e+07	2.18279e+08	7.45428e+08	1.93309e+08	204275712
25.66_2-Octanone	8093	NA	3.45583e+07	NA	NA	24007168	1.67079e+08	3.44774e+07	4.31705e+07
26.01_Octanal	454	4.28783e+07	8.10011e+07	15409152	1.62512e+07	253460480	3.96012e+08	1.58399e+08	124723200
26.20_D-Limonene	440917	19792896	3.03254e+07	40882176	1.54754e+07	3.48399e+07	6.74966e+07	1.33209e+08	20954112
26.41_beta-Phellandrene	11142	27707392	NA	2815616	NA	NA	NA	NA	NA
26.53_Dimethyl sulfone	6213	NA	NA	NA	NA	NA	NA	7.40748e+07	3.96305e+06
26.84_Benzene, (1-methylethyl)-	7406	NA	NA	NA	NA	1.53709e+07	NA	NA	39277568
27.14_Butanoic acid, 2-methylbutyl ester	162627	15093760	6568960	NA	1.21387e+07	4.77129e+07	2.04745e+07	3.08117e+06	8.08636e+06
27.15_Benzene, 1-methyl-3-propyl-	14092	NA	NA	NA	NA	8.81886e+06	1.51207e+07	12179456	NA
27.66_Cyclohexanone, 2,2,6-trimethyl-	17000	1.57734e+07	3.78566e+07	8.69948e+06	2.37718e+07	107978752	204996608	1.76784e+07	7.33908e+07
27.70_Undecane	14257	NA	9252864	8.58487e+06	NA	NA	3.9394e+07	2.05749e+07	1.23332e+07
28.00_Phenol	996	4.52192e+07	NA	NA	NA	1344842411	1.5798e+08	NA	4.02497e+07
28.27_Pentanoic acid, butyl ester	61137	6.11166e+06	NA	NA	4.39957e+06	1.22717e+07	NA	NA	7.57163e+06
28.64_Benzeneacetaldehyde	998	NA	NA	NA	NA	1.91059e+08	1.68127e+08	80855040	1.71711e+08
29.16_2-Nonanone	13187	NA	NA	NA	NA	20711424	NA	1.38008e+07	22172672
29.51_Nonanal	31289	4.65319e+07	6.34498e+07	24715264	2.06251e+07	3.82392e+08	5.01503e+08	2.89533e+08	2.1954e+08
29.81_Decane, 2,9-dimethyl-	517733	NA	2.56847e+07	NA	5.15921e+06	1.08455e+07	32493056	NA	NA
29.99_Undecane, 2-methyl-	23459	NA	1.49828e+07	2.25149e+07	NA	NA	5.25694e+07	3.73395e+07	NA
30.32_Pentanoic acid, 3-methylbutyl ester	74901	1.18688e+07	NA	NA	5.34537e+06	2.25724e+07	NA	NA	4.12318e+06
30.37_2(3H)-Furanone, 5-ethyldihydro-	12756	NA	NA	NA	NA	1.15834e+08	58556416	3.23775e+07	90214400
30.91_p-Cresol	2879	2.75306e+08	8.13206e+07	NA	1.21153e+08	1538282837	1525983915	3.00357e+08	2094355797
31.43_Undecane, 2,6-dimethyl-	28453	1.03724e+07	4.24701e+07	2.84194e+07	6055040	17854464	8.5362e+07	43081728	11475456
31.50_Benzyl methyl ketone	7678	NA	NA	NA	NA	1.99192e+07	NA	NA	7644160
32.22_Terpinen-4-ol	11230	9.09833e+06	NA	NA	NA	4.94196e+07	NA	NA	NA
32.40_Pinocarvone	121719	5882624	NA	NA	NA	1.33799e+07	NA	NA	NA
32.41_2-Decanone	12741	NA	NA	NA	NA	7.54295e+06	9449216	1.5261e+07	NA
32.44_Tetradecanal	31291	NA	7.54731e+06	NA	2.72926e+06	12372992	387268608	NA	3.40491e+07
32.76_Decanal	8175	16398336	35050496	NA	NA	1.54971e+08	NA	24540160	NA
32.86_Dodecane, 2-methyl-	15270	NA	2.49392e+07	12169216	NA	NA	5.89114e+07	1.64478e+07	1.02274e+07
34.03_Tridecane	12388	14066688	51863552	4.25721e+07	1.41326e+07	4.78467e+07	2.21457e+08	1.02874e+08	55898112
34.15_1-Cyclohexene-1-carboxaldehyde, 2,6,6-trimethyl-	9895	4.30353e+07	1.1766e+08	2434816	25607168	1.51463e+08	3.40815e+08	4.487e+06	6.49489e+07
35.46_2-Undecanone	8163	NA	NA	6.14588e+06	NA	1.88751e+07	1.22713e+07	6.10236e+07	17453056
35.73_1H-Pyrrole-2,5-dione, 3-ethyl-4-methyl-	29995	NA	NA	NA	NA	4.5071e+07	4.71996e+07	NA	1.32697e+07
35.85_Tridecane, 2-methyl-	15269	8354560	2.65312e+07	2.01926e+07	NA	19334144	6.55169e+07	3.24171e+07	8.32555e+06
36.01_Tridecane, 3-methyl-	110848	NA	2.24536e+07	10884096	NA	9.32489e+06	6.15902e+07	2.13091e+07	8497408
36.30_Dodecane, 2,6,10-trimethyl-	19773	1.35182e+07	7.10479e+07	7.35055e+07	8.95983e+06	2.40346e+07	1.39757e+08	1.09172e+08	16176128
36.89_Tetradecane	12389	2.33591e+07	8.53753e+07	7.33293e+07	21284864	1.01653e+08	469663744	2.1759e+08	8.62508e+07
37.19_unclassified compound	-	9.44084e+07	NA	4.55141e+07	NA	1.47023e+08	1.33744e+08	90415104	NA
38.57_Indole	798	NA	NA	NA	NA	3.4631e+07	NA	NA	1.00248e+08
38.70_Heptadecane, 2,6,10,14-tetramethyl-	29036	2.01299e+08	6.36639e+08	2.46443e+08	1.55987e+08	423116800	1301632341	404357120	3.7551e+08
38.91_Tetradecane, 3-methyl-	86735	NA	1.07457e+07	1.35356e+07	NA	9.91471e+06	NA	NA	NA
39.02_Bicyclo[3.1.1]hept-2-ene, 2,6-dimethyl-6-(4-methyl-3-pentenyl)-	86608	NA	7865344	NA	NA	6.06037e+06	9719808	25844736	2366464
39.85_Pentadecane	12391	3.17846e+07	1.33885e+08	1.37694e+08	30357504	146165760	719650816	5.00427e+08	1.71273e+08
6.62_Ethanol	702	NA	NA	2.36875e+07	2.16738e+07	2.84583e+07	NA	NA	22260736
7.19_Propanal	527	NA	NA	NA	3.94953e+06	NA	7.89666e+06	2.89028e+06	NA
8.98_Propanal, 2-methyl-	71356051	5.68286e+06	NA	NA	NA	2.61205e+07	17318912	7361792	NA

## Sheet: Techinal replicates
	Horse	L1_1000_2	L1_1000_1	L1_1000_3	L1_DVB_2	L1_DVB_3	L1_10ML_1	L1_10ML_2	L1_10ML_3	L1_DVB_1	L2_1000_1	L2_1000_3	L2_1000_3	L2_10ML_2	L2_DVB_2	L2_DVB_3	L2_10ML_1	L2_10ML_3	L2_DVB_1	L3_1000_1	L3_1000_3	L3_1000_2	L3_10ML_1	L3_10ML_3	L3_10ML_2	L3_DVB_1	L3_DVB_3	L3_DVB_2	L4_1000_2	L4_1000_1	L4_1000_3	L4_10ML_1	L4_10ML_2	L4_DVB_1	L4_DVB_2	L4_10ML_3	L4_DVB_3
Retention time/Compound	PubChem CID	Horse 1	Horse 1	Horse 1	Horse 1	Horse 1	Horse 1	Horse 1	Horse 1	Horse 1	Horse 2	Horse 2	Horse 2	Horse 2	Horse 2	Horse 2	Horse 2	Horse 2	Horse 2	Horse 3	Horse 3	Horse 3	Horse 3	Horse 3	Horse 3	Horse 3	Horse 3	Horse 3	Horse 4	Horse 4	Horse 4	Horse 4	Horse 4	Horse 4	Horse 4	Horse 4	Horse 4
10.22_2,3-Butanedione	650	NA	31426560	18622464	33792000	NA	26593280	NA	27018240	28213248	33816576	19383296	33106944	26179584	28834816	29008896	26720256	30922752	26477568	39497728	NA	NA	34832384	31233024	28103680	31832064	31998976	32499712	25900032	15397888	24472576	26822656	24139776	22571008	26446848	23500800	26178560
10.60_Ethyl Acetate	8857	47718400	50241536	52264960	56107008	35155968	46931968	50032640	50040832	44154880	NA	NA	NA	NA	22326272	17439744	NA	NA	NA	NA	NA	25662464	NA	NA	NA	NA	NA	NA	NA	25594880	60424192	77115392	89214976	52936704	NA	99897344	71520256
11.15_Methyl propionate	11124	28067840	24739840	26921984	34881536	15473664	23419904	21597184	22959104	22945792	15721472	NA	NA	NA	12720128	7988992	NA	5202944	NA	NA	NA	5680896	NA	2105600	NA	NA	NA	NA	14542848	8340224	22858752	22654976	24209408	NA	NA	28121088	NA
12.45_Butanal, 3-methyl-	11552	97660928	103145472	70049792	127692800	162791424	90177536	101261312	90587136	128806912	107020288	31974400	NA	68329472	102174720	84213760	79249408	NA	70168576	NA	84471808	69455872	68878336	54153216	50053120	67350528	63033344	63098880	67997696	56975360	77434880	77348864	87449600	72683520	68579328	82657280	81514496
12.55_Acetic acid	176	92717056	NA	NA	NA	NA	51351552	NA	NA	NA	274661376	347176960	99078144	NA	106274816	NA	92033024	57774080	NA	NA	NA	NA	NA	NA	NA	NA	46874624	6643968	NA	NA	NA	31181824	63361024	NA	65830912	81940480	29768704
12.79_Butanal, 2-methyl-	7284	88821760	72482816	41988096	79413248	107155456	70836224	61845504	63188992	88608768	73093120	23562240	82997248	38031360	50532352	51458048	51683328	75272192	44871680	56520704	55197696	39854080	43999232	35176448	27241472	41463808	45486080	NA	46530560	32408576	48877568	52367360	54304768	NA	NA	57749504	58593280
13.43_Furan, 2-ethyl-	18554	NA	NA	NA	NA	NA	NA	NA	NA	NA	NA	NA	14225408	NA	12709888	11073536	12621824	12817408	12808192	NA	NA	NA	NA	NA	NA	NA	4560128	4974080	NA	NA	NA	NA	NA	NA	NA	NA	NA
13.88_2-Pentanone	7895	NA	NA	5878272	NA	NA	NA	NA	NA	NA	10640384	NA	NA	NA	NA	NA	NA	NA	NA	NA	NA	NA	13096960	NA	NA	10148864	10968064	NA	20908032	9613312	20147200	18395136	18502656	17335296	17562624	17482752	NA
14.10_Propanoic acid, ethyl ester	7749	192561152	158547968	167591936	201228288	111009792	173195264	162807808	154697728	142163968	78372864	NA	66826240	59129856	72691712	54562816	64241664	58912768	NA	NA	43986944	42123264	NA	NA	22529024	NA	41095168	NA	39264256	20624384	66019328	80678912	138739712	58847232	49762304	168673280	74178560
14.21_Pentanal	8063	98787328	135626752	NA	NA	149848064	78348288	90206208	76365824	78467072	96174080	49717248	100192256	84418560	83857408	73256960	75481088	88268800	81506304	88436736	85671936	84271104	82489344	80719872	46661632	71991296	NA	65789952	43114496	28476416	48566272	58015744	NA	65429504	53190656	NA	34951168
14.30_n-Propyl acetate	7997	NA	NA	39104512	35131392	18015232	NA	24466432	16182272	NA	NA	NA	NA	NA	NA	NA	NA	NA	NA	NA	NA	NA	NA	NA	NA	NA	NA	NA	NA	NA	NA	25646080	NA	NA	7804672	53170176	13904896
14.63_Butanoic acid, methyl ester	12180	20969472	17900544	44015616	36929536	16007168	21479424	21215232	13996032	18349056	NA	NA	NA	20041728	NA	NA	11660288	NA	NA	6554624	NA	NA	NA	4166912	4175616	NA	NA	NA	NA	12215296	29082624	37773312	67948544	NA	NA	67371008	15731712
15.91_Propanoic acid, 2-methyl-, ethyl ester	7342	NA	29526016	28713984	27366400	13252608	18682880	18778112	NA	18841600	NA	NA	NA	NA	NA	NA	3930624	NA	NA	NA	NA	NA	NA	NA	NA	NA	NA	NA	NA	5082624	14535680	13659136	31869952	11898880	NA	28004352	NA
16.07_Propanoic acid	1032	132702208	19070976	15672320	24029184	47820800	67059712	35819520	22277120	48705536	355516416	413712384	198672384	135233536	228212736	157974528	184139776	105906176	74686464	11350016	6867712	NA	4099584	NA	3165696	6110208	47792128	NA	41615360	5261056	48394240	28743680	51507200	10398720	53944320	71241728	27577344
16.50_Toluene	1140	1541668864	1333395456	1264517120	894238720	490160128	1391788032	946143232	1494351872	884867072	62451712	22699008	NA	52412416	70500352	48775168	48713728	52957184	50626560	NA	NA	NA	13501440	17592320	13534208	15338496	13306880	15401984	1624834048	1298071552	1433403392	1916665856	1468268544	2311585792	2225864704	NA	1444413440
16.66_Octane	356	NA	NA	NA	NA	NA	NA	NA	NA	NA	18173952	8295168	12183552	18744320	NA	NA	NA	12983296	NA	NA	NA	NA	11708416	NA	9345024	NA	NA	NA	NA	NA	NA	NA	NA	NA	NA	NA	NA
16.92_2-Octene, (E)-	5364448	7091456	NA	4268544	NA	NA	NA	NA	NA	5193728	NA	NA	NA	NA	NA	NA	NA	NA	NA	NA	NA	NA	NA	NA	NA	NA	NA	NA	34832384	18220032	29139968	35893248	28438528	15454208	13541376	28475392	24678400
16.93_1-Propanone, 1-cyclopropyl-	549699	NA	NA	NA	NA	4623360	NA	NA	NA	NA	NA	NA	NA	NA	NA	NA	NA	6786560	NA	56168448	51208192	NA	21389312	28222464	NA	NA	26685440	27551744	NA	NA	NA	NA	NA	NA	NA	NA	NA
17.61_Butanoic acid, ethyl ester	7762	109895680	73887744	222609408	172326912	62492672	118419456	126267392	NA	110735360	57450496	NA	NA	41132032	NA	18735104	36802560	11642880	28258304	24867840	NA	25086976	10012672	NA	NA	10546176	13767680	12314624	NA	NA	10356736	NA	159399936	NA	NA	215367680	NA
17.99_Propanoic acid, propyl ester	7803	31690752	20406272	105365504	93728768	21825536	42311680	46493696	20857856	38027264	18776064	NA	NA	12268544	13606912	NA	NA	NA	NA	13491200	NA	NA	NA	NA	NA	NA	NA	NA	NA	NA	NA	12813312	71991296	NA	NA	86253568	NA
18.25_Hexanal	6184	72732672	76460032	42090496	100212736	117288960	87719936	49774592	111681536	67276800	423510016	181665792	348635136	304693248	400244736	307412992	353337344	346193920	387055616	235372544	197230592	266092544	152141824	147111936	80756736	160546816	139231232	163201024	51593216	20901888	NA	52498432	56631296	43864064	45064192	61554688	49700864
18.64_Methyl valerate	12206	NA	NA	41021440	21468160	8793088	NA	11288576	NA	12256256	23586816	NA	8144128	15714304	13928448	NA	NA	NA	11035648	NA	NA	NA	NA	NA	NA	NA	NA	NA	NA	NA	NA	NA	30942208	NA	NA	NA	NA
19.13_Butanoic acid, 1-methylethyl ester	61184	37302272	35528704	23736320	36376576	24742912	27385856	27711488	24884224	29534208	22512640	NA	NA	19620864	NA	NA	NA	NA	NA	NA	NA	NA	NA	NA	NA	NA	NA	NA	NA	14290944	28345344	33069056	40259584	28992512	NA	31665152	18278400
19.40_Butanoic acid	264	313311232	69963776	71254016	116781056	261046272	171327488	167329792	86790144	192806912	1184628736	1205796864	849149952	634912768	713621504	511148032	579076096	392544256	274972672	32210944	18524160	11392000	18050048	NA	12940288	NA	100540416	14386176	347324416	42983424	359972864	201228288	369917952	117215232	350846976	400211968	141754368
19.45_Butanoic acid, 2-methyl-, ethyl ester	24020	NA	43347968	NA	44326912	NA	34230272	NA	NA	33628160	NA	NA	NA	NA	NA	NA	NA	NA	NA	NA	NA	NA	NA	NA	NA	NA	NA	NA	NA	NA	NA	30963712	NA	NA	NA	43102208	NA
19.65_Propanoic acid, 2-methyl-, propyl ester	10895	NA	NA	19844096	21347328	NA	26278912	15211520	NA	NA	NA	NA	NA	NA	NA	NA	NA	NA	NA	19373056	NA	11821056	NA	NA	NA	NA	NA	NA	NA	NA	NA	6555648	NA	NA	NA	NA	NA
19.67_Butanoic acid, 3-methyl-, ethyl ester	7945	79040512	68714496	40636416	59658240	29441024	49213440	36724736	48324608	46383104	NA	NA	NA	NA	NA	NA	NA	6123520	NA	NA	NA	NA	NA	NA	NA	NA	NA	NA	61440000	21897216	58933248	55349248	51695616	34754560	30336000	44797952	38301696
20.30_Ethylbenzene	7500	31421440	25445376	14811136	NA	25145344	16192512	14200832	NA	NA	57401344	17950720	49954816	NA	58335232	NA	44077056	57643008	NA	58642432	120385536	38690816	60686336	NA	34095104	49795072	56115200	68784128	10428416	8437760	15561728	23317504	NA	NA	NA	NA	NA
20.49_Nonane	8141	NA	25604096	14366720	NA	28048384	NA	31784960	17651712	21406720	NA	47890432	52289536	NA	48754688	46809088	46555136	49111040	48390144	62693376	53084160	45735936	38207488	58363904	29035520	39219200	NA	41627648	18537472	12361728	17576960	18404352	21303296	17414144	16453632	NA	18914304
20.60_Benzene, 1,3-dimethyl-	7929	104906752	80891904	30470144	67072000	NA	50036736	45965312	41148416	54136832	169492480	58732544	158384128	147456000	NA	156385280	129712128	177455104	146718720	185892864	394493952	135806976	191414272	174489600	110305280	222478336	190185472	227393536	29303808	28615680	58884096	77623296	48463872	61825024	74539008	82878464	101105664
20.83_1-Butanol, 3-methyl-, acetate	31276	NA	NA	22616064	21509120	6563840	NA	NA	NA	32884736	16333824	NA	NA	NA	NA	NA	NA	NA	NA	NA	NA	NA	NA	NA	NA	NA	NA	NA	NA	NA	NA	NA	16379904	NA	NA	19991552	NA
20.94_1-Butanol, 2-methyl-, acetate	12209	10320896	NA	24385536	23452672	NA	11679744	11444224	NA	13563904	NA	NA	NA	NA	NA	NA	NA	NA	NA	NA	NA	NA	NA	NA	NA	NA	NA	NA	NA	NA	NA	NA	17350656	NA	NA	20227072	NA
21.00_2-Hexenal	5281168	24763392	23742464	15742976	24950784	31206400	22404096	21876736	20030464	23003136	57032704	25350144	54145024	50651136	51683328	48271360	50515968	52416512	48881664	35872768	30232576	NA	21270528	22759424	15450112	21141504	NA	21179392	NA	27216896	47505408	51331072	48721920	48771072	47390720	45121536	NA
21.44_Butanoic acid, 3-methyl-	10430	268419072	75460608	93519872	NA	255803392	NA	187416576	91394048	181075968	583794688	512983040	372883456	338821120	331218944	269959168	281804800	203997184	157843456	NA	NA	NA	16516096	NA	NA	NA	62541824	NA	165511168	26677248	182927360	120717312	NA	74874880	172376064	NA	93605888
21.69_Propanoic acid, butyl ester	11529	24394752	NA	64724992	58322944	NA	29587456	32150528	14913536	31366144	NA	NA	NA	NA	NA	NA	NA	NA	NA	NA	NA	NA	NA	NA	NA	NA	NA	NA	NA	NA	NA	NA	61714432	NA	NA	NA	NA
21.71_Styrene	7501	NA	115834880	40947712	124600320	241106944	56074240	38342656	38969344	124137472	801243136	100573184	615317504	395329536	528973824	439943168	418856960	469909504	450117632	400293888	254918656	340131840	306118656	NA	131141632	256933888	191266816	264732672	20598784	11118592	22953984	26896384	18138112	35414016	43196416	NA	35606528
21.73_Butanoic acid, 2-methyl-	8314	193396736	55984128	58757120	98693120	154927104	109207552	121700352	79155200	127987712	504217600	480854016	371212288	305823744	303759360	236765184	267829248	148766720	144179200	21989376	NA	NA	NA	NA	NA	NA	49434624	NA	158351360	23028736	155598848	103907328	153665536	50642944	153370624	120373248	87097344
21.94_2-Heptanone	8051	NA	27036672	17052672	27538432	25724928	20164608	20768768	21609472	22418432	49958912	20916224	50388992	44187648	43655168	42647552	37285888	50802688	39309312	NA	45256704	45895680	39604224	33134592	20366336	37715968	35131392	38047744	NA	18506752	29266944	25529344	NA	29867008	26924032	23424000	26488832
22.05_1,7-Octadiene, 2,7-dimethyl-	549074	55898112	40411136	NA	31777792	24342528	35229696	28045312	29355008	NA	NA	4197376	15366144	13945856	10308608	NA	8659968	11503616	8512512	28918784	41070592	21138432	21438464	43175936	22952960	NA	61841408	29615104	189579264	92094464	135102464	176570368	152469504	111702016	109867008	156106752	133431296
22.26_Heptanal	8130	93884416	78159872	38998016	76763136	89169920	75358208	59809792	61685760	65789952	145014784	68096000	132931584	113438720	126136320	112541696	125931520	130359296	138608640	143622144	133406720	309559296	69922816	91463680	44400640	123260928	83382272	103292928	75812864	36347904	70062080	86892544	69480448	70299648	77094912	77811712	90120192
22.52_1,6-Octadiene, 3,7-dimethyl-, (S)-	10887985	229507072	173670400	119808000	144146432	103776256	156139520	138330112	140771328	154009600	53637120	14660608	57114624	48586752	36610048	31890432	31326208	39559168	NA	35647488	42487808	26117120	22160384	40800256	27665408	38121472	59371520	26189824	474185728	225804288	343687168	432685056	400637952	313196544	279838720	392626176	321994752
22.73_Pentanoic acid, 1-methylethyl ester	87598	31037440	21453824	23918592	22568960	19634176	NA	21924864	15726592	20699136	NA	NA	NA	NA	NA	NA	NA	NA	NA	NA	NA	NA	NA	NA	NA	NA	NA	NA	NA	NA	NA	NA	NA	NA	NA	NA	NA
22.97_Pentanoic acid	7991	242466816	55762944	57622528	84373504	182878208	115724288	156090368	64225280	132562944	778567680	574488576	447004672	318144512	353697792	263880704	267485184	193101824	144719872	17398784	NA	NA	NA	NA	NA	NA	26273792	NA	152928256	18345984	140820480	78708736	117907456	44793856	119386112	137674752	68927488
23.27_2-Octene, 2,6-dimethyl-	19974	NA	NA	NA	NA	NA	NA	NA	NA	NA	13324288	NA	12653568	NA	NA	NA	8268288	10897408	NA	NA	NA	NA	NA	NA	NA	NA	NA	NA	16758784	7453440	14483456	NA	15374336	10605568	11571200	15551488	NA
23.51_Methional	18635	NA	10336256	8296704	11758592	12720128	10450944	12165120	NA	12089344	10015744	NA	9582592	NA	5635328	NA	6155520	8253184	6104576	NA	NA	NA	NA	NA	NA	NA	NA	NA	NA	5175040	9078784	NA	10809344	5191936	NA	NA	8598528
23.58_Butanoic acid, 2-methylpropyl ester	10885	28642304	NA	54947840	41353216	11594752	23662592	19296256	NA	22556672	21794816	NA	NA	12227584	NA	NA	10386432	NA	6270976	NA	NA	NA	NA	NA	NA	NA	NA	NA	NA	NA	NA	NA	54972416	NA	NA	72777728	NA
23.84_Benzene, propyl-	7668	NA	NA	NA	5107456	NA	NA	NA	NA	NA	25535488	NA	17149952	8916992	13786112	NA	12040192	NA	NA	NA	NA	11331584	10578944	10962944	NA	8921088	NA	10852352	NA	NA	NA	NA	NA	4358912	NA	NA	NA
24.12_cis-2,6-Dimethyl-2,6-octadiene	5352478	61050880	37810176	39473152	53911552	26095616	47611904	33976320	35471360	NA	84975616	18936832	89313280	92385280	63635456	51363840	54276096	63651840	52817920	NA	NA	NA	NA	NA	NA	NA	NA	NA	199196672	94244864	142229504	175783936	NA	106631168	109137920	154730496	138559488
24.21_Decane	15600	NA	NA	NA	NA	NA	NA	NA	NA	NA	59748352	13911040	NA	49639424	33792000	31763456	35848192	36675584	34942976	NA	30400512	29730816	21742592	25269248	18040832	24948736	28296192	25981952	NA	15479808	21841920	24012800	30798848	23986176	14641152	NA	NA
24.37_2-Heptanone, 6-methyl-	13572	45297664	47087616	27727872	44412928	60297216	NA	34222080	31677440	45334528	205733888	53587968	202522624	182321152	NA	174669824	164544512	196493312	178864128	NA	NA	NA	NA	NA	25120768	NA	NA	NA	27674624	18860032	30490624	NA	27575296	40255488	34611200	27885568	33660928
24.46_2,6-Octadiene, 2,6-dimethyl-	137614	26484736	18807808	16409600	17188864	11712512	NA	NA	NA	16714752	NA	NA	NA	36642816	25997312	21270528	23892992	24211456	20086784	NA	NA	NA	NA	NA	NA	NA	NA	NA	61779968	30239744	42381312	53710848	NA	NA	32604160	50266112	NA
24.68_2-Heptanone, 5-methyl-	28965	NA	NA	NA	NA	NA	NA	NA	NA	NA	NA	NA	NA	NA	NA	NA	NA	NA	NA	22064128	NA	18795520	20741120	18289664	NA	19745792	19461120	19813376	NA	NA	10672128	NA	NA	11753472	10211328	9426944	NA
24.74_Furan, 2-pentyl-	19602	47616000	28382208	32102400	45723648	63668224	48033792	22980608	61227008	NA	291651584	72306688	266616832	181059584	227033088	201392128	209551360	209141760	238469120	80191488	44081152	51048448	29074432	40468480	26161152	40042496	38264832	NA	34537472	13238272	20766720	NA	29755392	20287488	20876288	25460736	25326592
24.93_Pentanoic acid, propyl ester	67328	56123392	24985600	75177984	62963712	25020416	54116352	32696320	21774336	39706624	NA	NA	NA	NA	NA	NA	NA	NA	NA	NA	NA	NA	NA	NA	NA	NA	NA	NA	NA	NA	NA	NA	NA	NA	NA	NA	NA
25.14_1-Hepten-3-one	520420	NA	NA	NA	NA	NA	NA	NA	NA	NA	NA	NA	161071104	92696576	113618944	NA	106381312	119578624	140312576	NA	NA	NA	NA	33141760	NA	33217536	NA	NA	NA	NA	NA	NA	NA	NA	NA	NA	NA
25.16_n-Caproic acid vinyl ester	76451	410353664	443727872	178585600	341213184	455081984	262815744	320258048	262668288	261980160	586022912	265437184	639500288	542834688	555548672	542638080	473055232	556597248	517554176	201342976	171065344	157679616	139149312	144883712	115732480	133726208	139411456	137216000	422936576	238534656	360726528	359628800	235405312	345489408	384663552	170213376	216662016
25.33_1-Butanol, 3-methyl-, propanoate	7772	149913600	NA	225771520	197558272	NA	108675072	97505280	48619520	72097792	250789888	NA	127344640	152633344	163250176	NA	134676480	NA	120569856	NA	NA	NA	NA	NA	NA	NA	NA	NA	NA	NA	NA	NA	70602752	NA	NA	88039424	NA
25.36_3-Octanone	246728	NA	NA	NA	NA	NA	NA	NA	NA	NA	67620864	23251968	63496192	NA	72937472	104259584	49250304	184025088	66592768	21724160	17517568	16561152	16157696	15568896	15598592	14772224	NA	16433152	61210624	28174336	NA	43945984	35147776	39972864	NA	NA	34000896
25.44_Benzene, 1,2,4-trimethyl-	7247	NA	NA	NA	NA	NA	NA	NA	NA	NA	NA	20825088	77078528	NA	56549376	53612544	55828480	58564608	60567552	74440704	56061952	57966592	52953088	39182336	NA	NA	35549184	56340480	NA	NA	6609664	NA	NA	NA	NA	NA	10697728
25.441_Benzaldehyde	240	314720256	234160128	137936896	298516480	344621056	296304640	194756608	218710016	290439168	261767168	98996224	252887040	174325760	187924480	184500224	222658560	195395584	195133440	171999232	130789376	113197056	95035392	87212032	65556480	114712576	105021440	NA	97755136	56885248	91189248	100515840	103596032	81985536	112025600	103686144	119058432
25.55_5-Hepten-2-one, 6-methyl-	9862	201834496	216514560	120311808	219693056	249610240	148176896	166182912	156712960	185532416	860356608	285179904	842268672	742850560	774832128	750059520	696647680	773652480	711393280	407306240	332726272	256753664	159006720	219496448	NA	198148096	192446464	189333504	221036544	124551168	184827904	189743104	135790592	218169344	229081088	NA	165576704
25.58_Benzene, 1,2,3-trimethyl-	10686	NA	NA	NA	NA	15890432	NA	NA	NA	NA	35094528	NA	31968256	NA	NA	22354944	22385664	25392128	23585792	NA	NA	NA	NA	NA	NA	12774400	NA	NA	NA	NA	NA	NA	NA	NA	NA	NA	NA
25.66_2-Octanone	8093	NA	NA	NA	NA	NA	NA	NA	NA	NA	NA	68669440	152928256	153518080	174129152	184303616	135135232	229408768	142802944	57819136	46829568	NA	43839488	37941248	33198080	NA	40984576	41955328	NA	26265600	NA	40419328	NA	47198208	39772160	NA	42541056
26.01_Octanal	454	220790784	199966720	144670720	267091968	267862016	202031104	193806336	189054976	225427456	452083712	130826240	362790912	441696256	386809856	368263168	373374976	357859328	426524672	298598400	249495552	866582528	111616000	163676160	95780864	198295552	119730176	157171712	116531200	71544832	111902720	121032704	108056576	127074304	117927936	123346944	129167360
26.20_D-Limonene	440917	28783616	23862272	15526912	38178816	34783232	50413568	NA	55894016	31557632	72933376	29787136	84750336	43868160	71593984	65654784	60190720	59588608	65241088	110526464	151977984	71811072	116838400	74604544	309018624	124407808	120242176	154976256	NA	7996416	12641280	16685056	10222592	20135936	16497664	17767424	NA
26.53_Dimethyl sulfone	6213	NA	NA	NA	NA	NA	NA	NA	NA	NA	NA	NA	NA	NA	NA	NA	NA	NA	NA	123310080	NA	57167872	83488768	68386816	47550464	69865472	101441536	50917376	NA	NA	NA	NA	NA	NA	NA	NA	NA
26.84_Benzene, (1-methylethyl)-	7406	NA	NA	NA	NA	NA	NA	NA	NA	NA	NA	NA	NA	NA	23353344	NA	NA	NA	NA	42397696	31019008	32956416	NA	NA	17588224	NA	NA	31554560	NA	NA	NA	NA	NA	NA	NA	NA	NA
27.14_Butanoic acid, 2-methylbutyl ester	162627	67108864	16164864	69468160	74473472	34349056	34095104	25998336	NA	34316288	45068288	NA	NA	27813888	24733696	NA	24518656	NA	21971968	NA	NA	NA	NA	NA	NA	NA	NA	NA	13726720	NA	NA	13818880	57135104	NA	NA	62750720	NA
27.15_Benzene, 1-methyl-3-propyl-	14092	NA	NA	NA	NA	NA	NA	NA	NA	NA	21684224	NA	21209088	17108992	NA	13296640	21701632	16317440	16250880	30934016	17657856	16628736	16991232	NA	NA	NA	9528320	14593024	NA	NA	NA	NA	NA	NA	NA	NA	NA
27.66_Cyclohexanone, 2,2,6-trimethyl-	17000	98750464	82477056	36392960	107356160	130404352	76492800	58298368	65589248	86175744	243269632	89268224	231931904	178569216	205668352	196919296	205094912	202211328	212402176	NA	NA	21941248	19996672	17687552	13014016	22861824	23820288	NA	70762496	32052224	57991168	71872512	50290688	66080768	79462400	43331584	74629120
27.70_Undecane	14257	15682560	NA	NA	NA	15813632	12672000	14135296	NA	NA	NA	17565696	NA	53239808	41852928	38400000	39477248	41107456	37928960	NA	NA	NA	NA	19542016	13484032	19488768	22887424	19348480	NA	9674752	13178880	NA	16602112	NA	NA	NA	16738304
28.00_Phenol	996	1525678080	1122041856	811859968	1313931264	1431044096	1456144384	1215561728	1506607104	1302593536	230424576	125394944	185450496	132763648	166985728	164298752	131481600	118992896	142655488	74612736	54378496	NA	17713152	NA	14681088	NA	NA	NA	63918080	25042944	41025536	58675200	35966976	32775168	44101632	NA	43872256
28.27_Pentanoic acid, butyl ester	61137	20401152	13431808	22286336	NA	NA	17900544	NA	11752448	14712832	NA	NA	NA	NA	NA	NA	NA	NA	NA	NA	NA	NA	NA	NA	NA	NA	NA	NA	21626880	7221504	13818880	NA	16260096	8477696	NA	NA	9998336
28.64_Benzeneacetaldehyde	998	198066176	161546240	104046592	196182016	195100672	197033984	155648000	201244672	181895168	208994304	155254784	193658880	122544128	150159360	193396736	134823936	221085696	160825344	138706944	102014976	86220800	81059840	67747840	55554048	75563008	90468352	76533760	210403328	111841280	188678144	185581568	186122240	122359808	187465728	182075392	205307904
29.00_Propanoic acid, hexyl ester	88454	NA	NA	NA	NA	NA	NA	NA	NA	NA	89726976	NA	NA	57606144	54448128	NA	47702016	NA	49643520	NA	NA	NA	NA	NA	NA	NA	NA	NA	NA	NA	NA	NA	NA	NA	NA	NA	NA
29.51_Nonanal	31289	421871616	321044480	279871488	368001024	427802624	328335360	326598656	328433664	351371264	644743168	211009536	521142272	465289216	465420288	502956032	462290944	441729024	536133632	654180352	415399936	770048000	221249536	301498368	185663488	299368448	265388032	303841280	275808256	134889472	201261056	238649344	215285760	193593344	215302144	234831872	251265024
29.81_Decane, 2,9-dimethyl-	517733	NA	NA	NA	NA	NA	NA	NA	NA	NA	98312192	NA	90284032	88170496	NA	64954368	58982400	NA	NA	NA	NA	NA	25214976	NA	NA	NA	NA	NA	NA	NA	NA	NA	NA	NA	NA	NA	NA
29.99_Undecane, 2-methyl-	23459	NA	NA	NA	NA	NA	NA	NA	13973504	NA	NA	NA	NA	NA	69099520	NA	NA	58085376	59072512	NA	33011712	NA	NA	38957056	25554944	34078720	49221632	28718080	NA	12609536	NA	NA	15515648	NA	13347840	17385472	NA
30.32_Pentanoic acid, 3-methylbutyl ester	74901	15443968	NA	17289216	NA	NA	12524544	10634240	NA	12554240	NA	NA	NA	NA	NA	NA	NA	NA	NA	NA	NA	NA	NA	NA	NA	NA	NA	NA	14781440	NA	NA	NA	NA	NA	6026240	9082880	NA
30.37_2(3H)-Furanone, 5-ethyldihydro-	12756	125767680	77123584	70434816	124354560	118308864	125300736	90128384	115589120	104837120	76734464	42934272	53940224	NA	62234624	62595072	55652352	45142016	50839552	NA	37212160	30610432	27601920	24301568	22417408	31870976	37212160	NA	99180544	52080640	95178752	97345536	86167552	65196032	104472576	93011968	104476672
30.91_p-Cresol	2879	NA	1539571712	1430192128	1548025856	1585577984	NA	1495138304	1184169984	1481244672	1607729152	1741160448	2315780096	346898432	1500971008	1559232512	2215116800	2086797312	1517748224	507019264	141213696	278986752	300253184	365740032	209420288	299925504	362774528	238370816	1223491584	454000640	899284992	1503985664	1546649600	2395996160	NA	1078198272	1519910912
31.43_Undecane, 2,6-dimethyl-	28453	22672384	15703040	NA	21202944	15618048	19527680	25554944	NA	16742400	133029888	32909312	114184192	101203968	88420352	85184512	79769600	81088512	82481152	50548736	45260800	30075904	27516928	45109248	30288896	35344384	56188928	37711872	NA	9162752	13234176	14148608	16060416	12745728	15307776	16899072	NA
32.40_Pinocarvone	121719	NA	NA	6796544	14039040	NA	21332992	NA	29315072	13505536	NA	NA	NA	NA	NA	NA	NA	NA	NA	NA	NA	NA	NA	NA	NA	NA	NA	NA	NA	NA	NA	NA	NA	NA	NA	NA	NA
32.41_2-Decanone	12741	NA	NA	NA	9906176	NA	13436928	NA	NA	NA	NA	NA	NA	NA	NA	NA	NA	10237952	NA	NA	20867072	NA	17674240	NA	NA	NA	15222784	NA	16435200	6593024	9220096	NA	10402816	NA	9665536	NA	NA
32.44_Tetradecanal	31291	NA	NA	NA	NA	NA	NA	NA	NA	NA	NA	158564352	NA	NA	368902144	NA	NA	NA	378257408	NA	NA	NA	NA	NA	NA	NA	26246144	NA	49983488	NA	35999744	43782144	NA	39927808	NA	51765248	56823808
32.76_Decanal	8175	163692544	110833664	91807744	166871040	162824192	134742016	109658112	NA	135217152	403914752	NA	380420096	353484800	NA	409780224	319193088	319750144	NA	78630912	39419904	49311744	NA	29705216	15699968	NA	NA	31724544	NA	28865536	NA	NA	42180608	NA	47001600	NA	NA
32.81_alpha-Terpineol	17100	52420608	20190208	24302592	11797504	NA	NA	NA	NA	50872320	NA	NA	NA	NA	NA	NA	NA	NA	NA	NA	NA	NA	NA	NA	NA	NA	NA	NA	NA	NA	NA	NA	NA	NA	NA	NA	NA
32.86_Dodecane, 2-methyl-	15270	NA	NA	NA	NA	NA	NA	34648064	NA	30917632	75489280	NA	63348736	70496256	59031552	63401984	51453952	52998144	54300672	26792960	22242304	18433024	14195712	22776832	NA	NA	22958080	17590272	NA	8510464	9125888	9677824	NA	10012672	8582144	12512256	12087296
33.78_Phenol, 4-ethyl-	31242	NA	NA	NA	NA	NA	NA	NA	NA	NA	NA	NA	39841792	NA	NA	NA	NA	NA	NA	NA	NA	NA	NA	NA	NA	NA	NA	NA	134774784	39358464	60383232	62918656	NA	42123264	NA	42803200	NA
34.03_Tridecane	12388	49864704	35622912	38096896	59543552	39477248	44806144	64774144	38936576	44519424	222445568	74919936	190431232	209305600	225869824	245972992	177700864	195821568	192528384	NA	107335680	62607360	62046208	113545216	76967936	87539712	137838592	83243008	58785792	37613568	47984640	52690944	NA	44015616	61874176	70307840	NA
34.15_1-Cyclohexene-1-carboxaldehyde, 2,6,6-trimethyl-	9895	116129792	94060544	58363904	139378688	188579840	97406976	83296256	87269376	126431232	375980032	187269120	338755584	283721728	319160320	349011968	317276160	300580864	346816512	11748352	NA	6768384	NA	4834560	3955456	5589760	NA	NA	51212288	26189824	42938368	55640064	41762816	58753024	70926336	48197632	65167360
35.46_2-Undecanone	8163	30663680	20300800	20923392	21643264	15869952	31241216	21775360	22402048	NA	19456000	NA	9053184	NA	NA	NA	12417024	15298560	14139392	56217600	61050880	38551552	55840768	51249152	60465152	64315392	64733184	54022144	27760640	10326016	15869952	NA	17021952	14722048	19569664	16550912	18067456
35.73_1H-Pyrrole-2,5-dione, 3-ethyl-4-methyl-	29995	47161344	24727552	23504896	45740032	46551040	35868672	41111552	28858368	38993920	54915072	30607360	44429312	36814848	45252608	57524224	36909056	40030208	38821888	NA	NA	NA	NA	NA	NA	NA	NA	NA	14565376	NA	12549120	NA	NA	NA	17126400	NA	14257152
35.85_Tridecane, 2-methyl-	15269	NA	15814656	15015936	23692288	NA	NA	23229440	16412672	17670144	78721024	25567232	52121600	68370432	66904064	75710464	53030912	58933248	53936128	NA	NA	NA	24801280	39628800	27396096	NA	46796800	NA	NA	6553856	NA	11473920	12930048	8150528	12750848	NA	NA
36.01_Tridecane, 3-methyl-	110848	NA	NA	NA	NA	9977856	NA	11141120	NA	NA	69341184	NA	52056064	NA	57991168	70660096	47218688	48349184	56119296	25794560	23218176	NA	11855872	NA	13069312	NA	NA	19501056	NA	5835008	NA	8853504	14475264	7777024	8631296	NA	9083904
36.30_Dodecane, 2,6,10-trimethyl-	19773	27961344	17291264	16884736	30033920	20423680	22973440	31032320	19826688	21646336	171769856	59596800	138182656	137822208	141131776	148930560	99151872	126857216	129208320	110260224	108175360	75214848	70488064	111214592	78753792	95551488	141443072	90521600	17605632	9327616	12573696	13673472	17863680	12254208	17758208	17921024	18515968
36.89_Tetradecane	12389	115978240	67899392	70770688	129445888	84746240	89890816	119316480	81784832	90767360	530890752	206225408	349601792	465879040	470040576	517357568	349487104	400441344	421593088	202670080	214204416	156483584	132706304	213254144	159088640	206553088	273530880	172687360	106319872	51404800	72187904	82313216	NA	66932736	93888512	101965824	97931264
37.19_unclassified compound	-	35532800	28756992	104648704	237125632	25128960	102445056	34119680	199278592	178814976	41283584	73805824	18142208	277970944	87265280	227557376	31376384	NA	86409216	109920256	NA	NA	NA	NA	NA	129884160	37257216	104103936	76242944	36929536	NA	NA	200966144	NA	NA	39784448	37625856
38.57_Indole	798	74649600	56676352	NA	36020224	NA	133058560	80449536	73601024	43626496	NA	NA	NA	NA	NA	NA	NA	NA	NA	NA	NA	NA	NA	NA	NA	NA	NA	NA	467288064	84926464	142770176	156532736	162709504	87756800	121008128	88592384	91979776
38.70_Heptadecane, 2,6,10,14-tetramethyl-	29036	459292672	295141376	301432832	531103744	369983488	418267136	526909440	326942720	368263168	1393295360	682426368	1145896960	1291059200	1293877248	1359216640	1078132736	1203109888	1251803136	415006720	416907264	299155456	304627712	413843456	305676288	391790592	493092864	328187904	433242112	204193792	308641792	354172928	426934272	278970368	426049536	399114240	421658624
38.91_Tetradecane, 3-methyl-	86735	NA	8586240	10553344	15729664	NA	13350912	15997952	NA	9342976	43290624	NA	29085696	35868672	NA	NA	NA	30479360	NA	29570048	27115520	22448128	22855680	29088768	23653376	NA	NA	NA	NA	NA	NA	NA	10946560	NA	9703424	NA	NA
39.85_Pentadecane	12391	176701440	114036736	113139712	221954048	141115392	153534464	192790528	138510336	74559488	815595520	285229056	531349504	625213440	710934528	795738112	508821504	635174912	652279808	499269632	513687552	388366336	338509824	468107264	374161408	516751360	588644352	395886592	179994624	94756864	136839168	138788864	178831360	128827392	183566336	164200448	201424896
6.62_Ethanol	702	25886720	28522496	NA	31772672	29566976	27843584	21747712	30530560	24035328	NA	NA	NA	NA	NA	NA	24139776	27756544	28699648	35282944	29520896	25852928	32884736	31056896	22687744	28670976	NA	NA	NA	17827840	31099904	30468096	26234880	NA	27518976	27674624	26175488
7.19_Propanal	527	NA	NA	NA	5433600	NA	4839424	NA	NA	NA	NA	4075008	6871296	NA	8072960	7639040	6559744	NA	7977984	NA	NA	NA	3010304	3161088	NA	2679040	4652288	NA	NA	NA	NA	NA	NA	NA	NA	NA	NA
7.35_Acetone	180	NA	NA	NA	NA	NA	NA	NA	NA	NA	NA	10250240	17243136	NA	16247808	NA	NA	21111808	NA	16283648	NA	NA	NA	NA	NA	NA	13102080	NA	36683776	16789504	48869376	50290688	55574528	45907968	52776960	48291840	38273024
8.98_Propanal, 2-methyl-	71356051	17985536	18719744	12998656	26009600	28980224	17348608	18170880	17121280	23371776	22993920	NA	NA	14296064	17613824	18263040	17915904	23793664	16079872	12366848	11961344	NA	NA	8525824	7463936	NA	8301056	9633792	NA	NA	12911616	10304512	13264896	NA	NA	NA	NA

## Sheet: Storage 
	Horse	12MNTHS_-20_1	12MNTHS_-20_2	12MNTHS_-20_3	12MNTHS_-80_1	12MNTHS_-80_2	12MNTHS_-80_3	6MNTH_20_1	6MNTH_20_2	6MNTH_20_3	6MNTH_80_1	6MNTH_80_2	6MNTH_80_3	FRESH_1	FRESH_2	FRESH_3	1WEEK_-20_1	1WEEK_-20_2	1WEEK_-20_3	1WEEK_-80_1	1WEEK_-80_2	1WEEK_-80_3
Retention time/Compound	PubChem CID	12months_-20	12months_-20	12months_-20	12months_-80	12months_-80	12months_-80	6months_-20	6months_-20	6months_-20	6months_-80	6months_-80	6months_-80	Fresh	Fresh	Fresh	week_1_-20	week_1_-20	week_1_-20	week_1_-80	week_1_-80	week_1_-80
10.22_2,3-Butanedione	650	17818624	29763584	21704704	25955328	20389888	17163264	68222976	74743808	111243264	60551168	72429568	57548800	21941248	31898624	40075264	5472512	5162496	5050368	4839424	5742080	5358848
10.50_2-Butanone	6569	NA	NA	NA	18709504	12226560	17314816	NA	NA	56950784	62881792	72077312	61526016	37199872	43720704	35389440	4887040	5360128	5464064	6762752	5006848	5860608
10.60_Ethyl Acetate	8857	21371904	23204864	18859008	NA	NA	NA	68919296	70979584	70107136	NA	NA	NA	NA	NA	NA	NA	NA	NA	NA	NA	NA
11.15_Methyl propionate	11124	3864320	6443776	3339520	NA	NA	NA	14428160	21069824	12515328	NA	NA	NA	NA	NA	NA	424944	413280	NA	NA	NA	NA
11.93_1-Propanol, 2-methyl-	6560	NA	NA	NA	NA	NA	NA	NA	NA	3993856	4420864	5199872	4595712	NA	NA	NA	NA	NA	NA	NA	NA	NA
12.45_Butanal, 3-methyl-	11552	29427712	56549376	75984896	48410624	26615808	39346176	291569664	627179520	318029824	560201728	539492352	1164705792	141754368	120426496	97005568	13899776	8038656	6753280	19857408	13699072	NA
12.55_Acetic acid	176	333430784	161628160	137166848	102850560	125685760	122298368	946864128	842268672	363397120	775618560	768933888	1276641280	162185216	581435392	305479680	14999552	35151872	44740608	18610176	12372992	28999680
12.79_Butanal, 2-methyl-	7284	12968960	25319424	38805504	25555968	15605760	19890176	190545920	103198720	94982144	71884800	65781760	89239552	66740224	75980800	60420096	2841600	4696320	4076800	9907200	7224320	7399168
13.43_Furan, 2-ethyl-	18554	5863168	7873024	7070464	5154816	3202048	5793280	21649408	16076800	21606400	13624320	14902272	16302080	4224768	7144704	6432768	721856	1470720	1140032	950016	1242240	1338880
13.80_1-Penten-3-one	15394	13072384	15585280	14694400	8312832	9558016	10062848	39272448	42622976	52981760	27616256	28627968	29532160	7178752	9658368	13646848	1820736	2296064	2362624	2161408	NA	2328320
13.88_2-Pentanone	7895	NA	9362432	NA	8656896	9104384	10472448	24782848	28442624	29706240	47042560	52252672	38113280	18596864	20889600	17358848	2820608	3168256	2352384	4177408	2673664	3309824
13.94_1-Penten-3-ol	12020	NA	NA	NA	NA	NA	4384768	NA	31598592	41283584	24047616	25905152	25672704	NA	NA	NA	NA	NA	NA	NA	NA	NA
14.10_Propanoic acid, ethyl ester	7749	67997696	68395008	64598016	NA	NA	NA	183975936	205111296	178601984	NA	NA	NA	NA	NA	NA	NA	6165760	5699840	NA	NA	NA
14.17_3-Pentanone	7288	NA	NA	NA	26531840	21198848	21213184	NA	NA	NA	NA	72278016	NA	31047680	45248512	47456256	1661568	6747648	7349760	5729024	8621056	NA
14.21_Pentanal	8063	60715008	88203264	86056960	37015552	44699648	39415808	165019648	174587904	220282880	100798464	106287104	98971648	23520256	31438848	33628160	7728640	9948160	9744384	8149760	10034176	9625600
14.30_n-Propyl acetate	7997	12060672	11983872	7930880	NA	NA	NA	40185856	46223360	41578496	NA	NA	NA	NA	NA	NA	5619200	2841088	3174656	NA	NA	NA
14.63_Butanoic acid, methyl ester	12180	10938368	7440384	4880640	NA	NA	NA	25872384	26507264	16939008	NA	NA	NA	NA	NA	NA	1549696	1079040	1002944	NA	NA	NA
15.21_Heptane, 2-methyl-	11594	NA	NA	NA	1427648	1285184	1608064	NA	NA	NA	4743680	4689920	3900160	NA	NA	NA	NA	NA	NA	NA	NA	NA
15.91_Propanoic acid, 2-methyl-, ethyl ester	7342	7899648	7231232	7517440	NA	NA	NA	83783680	28676096	18206720	NA	NA	NA	NA	NA	NA	NA	NA	NA	NA	NA	NA
16.07_Propanoic acid	1032	197820416	40116224	121675776	141524992	93310976	164118528	455475200	553320448	374128640	1063845888	1013383168	894304256	210993152	355090432	222855168	39624704	52432896	57458688	45547520	21559296	52711424
16.50_Toluene	1140	608436224	724762624	522387456	2013331456	1419182080	1260257280	2314731520	2241069056	1538981888	1787953152	2241331200	1021640704	2259156992	2248671232	2090139648	446775296	396722176	518619136	540606464	710082560	365346816
16.92_2-Octene, (E)-	5364448	9299968	20289536	16607232	63459328	55619584	57720832	64835584	85311488	89030656	191447040	207880192	152190976	60620800	50814976	69349376	5630720	7555328	7761920	9815040	10876928	8594432
16.93_1-Propanone, 1-cyclopropyl-	549699	NA	NA	6541568	NA	4539392	NA	NA	NA	NA	NA	NA	NA	NA	NA	NA	NA	NA	NA	NA	NA	NA
17.27_1-Pentanol	6276	NA	NA	NA	NA	NA	NA	NA	27871232	37363712	NA	NA	11301888	NA	NA	NA	NA	NA	NA	NA	NA	NA
17.35_2-Octene	8126	3537920	NA	NA	NA	NA	11045888	NA	NA	35631104	NA	NA	NA	NA	NA	NA	1588928	NA	NA	3153920	NA	2730240
17.61_Butanoic acid, ethyl ester	7762	94425088	39251968	54140928	NA	NA	NA	146685952	136626176	97112064	NA	NA	NA	NA	NA	NA	7046912	4662016	3985664	NA	NA	NA
17.99_Propanoic acid, propyl ester	7803	34496512	23374848	15458304	NA	NA	NA	94040064	159105024	88162304	NA	NA	NA	NA	NA	NA	16732160	9102336	11496448	NA	NA	NA
18.01_2-Hexanone	11583	NA	NA	NA	12747776	9711616	12102656	NA	NA	NA	47820800	47042560	43089920	24446976	26875904	21525504	NA	NA	NA	4861696	2605568	4008448
18.25_Hexanal	6184	131137536	185761792	156942336	63549440	61104128	75976704	392773632	401965056	613613568	140738560	194019328	213499904	30347264	40128512	48300032	12429312	17762304	19763200	13316096	16037888	17188864
18.36_Propanoic acid, 2-methyl-	6590	176553984	80945152	116846592	71417856	73228288	86650880	322502656	350683136	230375424	635764736	599588864	528973824	272236544	184352768	153272320	32929792	30034944	29519872	38113280	16861184	27301888
18.64_Methyl valerate	12206	10699776	6439936	3180032	NA	NA	NA	29347840	17477632	10157056	NA	NA	NA	NA	NA	NA	1172672	884800	731008	NA	NA	NA
19.13_Butanoic acid, 1-methylethyl ester	61184	10277888	7760128	7660288	NA	NA	NA	35790848	36442112	29313024	NA	NA	NA	NA	NA	NA	963584	NA	897280	NA	NA	NA
19.40_Butanoic acid	264	817954816	246693888	490700800	409124864	414072832	545259520	1340932096	1154351104	941424640	1569456128	1456340992	1579417600	1272840192	1332805632	973864960	175095808	173572096	215744512	190595072	89395200	154550272
19.45_Butanoic acid, 2-methyl-, ethyl ester	24020	13057024	15754240	15471616	NA	NA	NA	63135744	57143296	NA	NA	NA	NA	NA	NA	NA	NA	NA	NA	NA	NA	NA
19.65_Propanoic acid, 2-methyl-, propyl ester	10895	11200512	7425280	6782208	NA	NA	NA	NA	47988736	24784896	NA	NA	NA	NA	NA	NA	1358656	1275904	NA	NA	NA	NA
19.67_Butanoic acid, 3-methyl-, ethyl ester	7945	11491328	13165568	16544768	NA	NA	NA	52592640	41762816	26614784	NA	NA	NA	NA	NA	NA	4086784	NA	NA	NA	NA	NA
20.30_Ethylbenzene	7500	48193536	35246080	49934336	2536192	2622208	2797824	116097024	76537856	113229824	11995136	10571776	11632640	NA	NA	NA	561152	1280000	NA	NA	NA	NA
20.49_Nonane	8141	31439872	27553792	30273536	43737088	32896000	33730560	110522368	112955392	125034496	107098112	104337408	93601792	22274048	19342336	24126464	3634432	3244032	3005184	4178432	4052480	3659520
20.60_Benzene, 1,3-dimethyl-	7929	206061568	139296768	211533824	NA	8344064	9210880	322060288	209141760	294617088	22541312	18395136	21995520	4471040	5451264	7524352	1356864	2420992	1507200	1727872	1694848	2183936
20.83_1-Butanol, 3-methyl-, acetate	31276	17980416	12736512	8474624	NA	NA	NA	51179520	40366080	NA	NA	NA	NA	NA	NA	NA	2687488	1827840	NA	NA	NA	NA
20.94_1-Butanol, 2-methyl-, acetate	12209	11367424	6546432	5326336	NA	NA	NA	42852352	21148672	NA	NA	NA	NA	NA	NA	NA	1671872	NA	NA	NA	NA	NA
21.00_2-Hexenal	5281168	39710720	36327424	37912576	25555968	30608384	33287168	56311808	51351552	61267968	46149632	58642432	55595008	43020288	54894592	67440640	10073088	10665984	9724928	10832896	11448320	9719808
21.44_Butanoic acid, 3-methyl-	10430	490422272	249643008	386859008	270270464	266305536	339148800	1400832000	1028980736	689373184	1531510784	799670272	2024275968	1144193024	1165950976	859897856	94412800	109043712	120991744	140476416	64225280	101470208
21.69_Propanoic acid, butyl ester	11529	80355328	34603008	30135296	NA	NA	NA	137019392	139608064	87511040	NA	NA	NA	NA	NA	NA	17931264	10208256	NA	NA	NA	NA
21.71_Styrene	7501	24967168	14778368	NA	7089920	10426368	8027392	NA	NA	NA	7655168	NA	NA	9296896	13490176	NA	2180864	2652672	2748416	2139904	2549504	NA
21.73_Butanoic acid, 2-methyl-	8314	471629824	252346368	373784576	281870336	217513984	321290240	1262485504	877789184	554958848	1457782784	1375666176	1316225024	834273280	848297984	676528128	83677184	102727680	115007488	124575744	56127488	98721792
21.94_2-Heptanone	8051	14283776	20729856	18513920	14525440	11548672	14816256	40042496	43937792	53379072	33326080	36114432	37806080	18768896	23451648	23669760	2903296	3662848	3577856	3863040	4659712	4512768
22.05_1,7-Octadiene, 2,7-dimethyl-	549074	63700992	91619328	69890048	191954944	183468032	196542464	270155776	278708224	254345216	635502592	660537344	512032768	171294720	178405376	235470848	27387904	32537600	32017408	34291712	37974016	37650432
22.26_Heptanal	8130	108298240	126238720	124805120	85823488	75702272	88768512	251494400	210075648	251199488	160382976	179339264	176209920	47988736	74776576	98217984	14417920	17310720	18136064	15972352	18724864	18851840
22.52_1,6-Octadiene, 3,7-dimethyl-, (S)-	10887985	348078080	542179328	390152192	1058734080	1004339200	1079246848	1356398592	1239744512	1391198208	1188691968	1897005056	1622474752	1203634176	1075314688	1318912000	179748864	187564032	172376064	207536128	237092864	211271680
22.97_Pentanoic acid	7991	661848064	320946176	456114176	261259264	326238208	445956096	1165950976	269484032	546897920	1405091840	1538129920	1540292608	1414004736	2052456448	1262288896	146751488	174276608	194052096	211222528	97157120	153419776
23.27_2-Octene, 2,6-dimethyl-	19974	18476032	22425600	17900544	45637632	39362560	42622976	57589760	63455232	55320576	152780800	165101568	116953088	38436864	37949440	51757056	5758976	7552000	7085824	8071936	8204544	9057280
23.51_Methional	18635	NA	2543360	3256832	3585024	NA	2872320	8967168	6317824	NA	7856384	8753152	7850240	24470528	30157824	18393088	687680	1234752	1029120	2579968	1884672	1875456
23.58_Butanoic acid, 2-methylpropyl ester	10885	11979776	6351360	4363776	NA	NA	NA	45457408	27207680	10305536	NA	NA	NA	NA	NA	NA	5812736	2549760	2587904	NA	NA	NA
23.84_Benzene, propyl-	7668	3717120	NA	3438848	NA	NA	NA	6182656	NA	NA	NA	NA	NA	NA	NA	NA	NA	NA	NA	NA	NA	NA
24.12_cis-2,6-Dimethyl-2,6-octadiene	5352478	177012736	201113600	162168832	359546880	343932928	371474432	585433088	602669056	520699904	1310588928	1322123264	1053687808	352337920	366985216	477429760	70696960	77938688	73846784	77828096	77537280	82915328
24.21_Decane	15600	30787584	25525248	19205120	21336064	21317632	21253120	82653184	75202560	70574080	80797696	87097344	70946816	32952320	30928896	35323904	6279424	5870848	4858880	6528512	6635520	6320128
24.37_2-Heptanone, 6-methyl-	13572	86437888	82104320	79376384	NA	NA	13165568	90464256	129679360	140312576	40579072	40902656	NA	18348032	19643392	21112832	3638784	3393536	3587072	3610880	3832832	3138816
24.46_2,6-Octadiene, 2,6-dimethyl-	137614	64004096	72028160	NA	117776384	112762880	124223488	205422592	196214784	179191808	436060160	464781312	332824576	123559936	126353408	165494784	24605696	25882624	25714688	24578048	27460608	NA
24.68_2-Heptanone, 5-methyl-	28965	NA	31759360	19670016	29175808	27523072	31476736	73572352	71843840	119697408	64987136	76328960	91504640	32785408	47247360	64987136	5718272	6253312	6647808	7874304	11799552	8285696
24.74_Furan, 2-pentyl-	19602	58609664	53862400	55291904	35209216	32860160	44322816	122290176	89194496	104165376	60149760	90255360	84787200	31685632	40304640	49123328	7576576	10830848	9405440	9527296	10941440	12800000
24.81_2-Heptenal, (Z)-	5362616	9298944	8104704	8231424	5429760	5567744	5250048	NA	12100608	NA	NA	NA	14694400	9581568	10926080	11902976	2162688	2453760	2473472	2528768	2730752	2525184
24.93_Pentanoic acid, propyl ester	67328	14970880	6850816	NA	NA	NA	NA	43311104	35254272	7268352	NA	NA	NA	NA	NA	NA	13413376	6295296	7242496	NA	NA	NA
25.14_1-Hepten-3-one	520420	71847936	61480960	62242816	38002688	43094016	63320064	NA	118816768	123740160	57135104	NA	NA	17914880	31581184	NA	17352704	25668608	26887168	10566656	14203904	21199872
25.23_1-Octen-3-ol	18827	108331008	191299584	129744896	577830912	398884864	688586752	1008009216	821428224	1270349824	1399193600	1836908544	1880621056	NA	NA	NA	51011584	92114944	80601088	NA	58417152	69701632
25.33_1-Butanol, 3-methyl-, propanoate	7772	122695680	70844416	63844352	NA	NA	NA	295272448	242302976	213975040	NA	NA	NA	NA	NA	NA	77504512	81141760	75583488	NA	NA	NA
25.36_3-Octanone	246728	NA	42921984	33093632	61607936	52953088	63610880	100315136	NA	134840320	124571648	162283520	153944064	76648448	86249472	96751616	29081600	26806272	25945088	26376192	28899328	23514112
25.44_Benzene, 1,2,4-trimethyl-	7247	9364480	NA	9053184	NA	NA	NA	NA	NA	NA	NA	NA	NA	NA	NA	NA	NA	NA	NA	NA	NA	NA
25.441_Benzaldehyde	240	50302976	52772864	68812800	52535296	49360896	54706176	65024000	35590144	42500096	37838848	43098112	49934336	168247296	219365376	256311296	23483392	33677312	35168256	32423936	37888000	41066496
25.55_5-Hepten-2-one, 6-methyl-	9862	363675648	284262400	305545216	65998848	75599872	86687744	394084352	446726144	494583808	150011904	185319424	184385536	95506432	110075904	118005760	32732160	32997376	36388864	32687104	36016128	34840576
25.66_2-Octanone	8093	NA	23514112	NA	15879168	13393920	16139264	NA	NA	NA	34217984	NA	40005632	NA	NA	38060032	10336256	10578944	NA	NA	11499520	NA
25.68_3-Octanol	11527	NA	NA	NA	NA	NA	NA	65216512	67485696	88317952	NA	28933120	20700160	NA	NA	NA	NA	NA	NA	NA	NA	NA
26.01_Octanal	454	150781952	115970048	120406016	51187712	55459840	64999424	281067520	270778368	318111744	118988800	168771584	168148992	71196672	81948672	86077440	27492352	28991488	30294016	22806528	22537216	24237056
26.20_D-Limonene	440917	21793792	11995136	21990400	3957248	3584256	4062720	48308224	30143488	46059520	13122560	14850048	12229632	4976896	5923072	6593280	1347904	1476736	1531776	1312512	1741248	1586688
26.34_Hexanoic acid	8892	NA	NA	NA	NA	NA	4590336	NA	NA	NA	25267200	17529856	18690048	11612160	NA	9997312	NA	1489920	1788032	1450688	NA	1967744
26.53_Dimethyl sulfone	6213	NA	NA	NA	NA	2291456	2851840	NA	6787840	NA	10062848	NA	NA	6667520	10422272	6464512	NA	922240	987520	1213696	1502976	620096
26.84_Benzene, (1-methylethyl)-	7406	NA	NA	NA	NA	NA	NA	NA	NA	NA	NA	NA	NA	55431168	109400064	102080512	24300544	32323584	27902976	21594112	23707648	26685440
27.06_gamma terpinene	7461	18044928	16599040	15989760	NA	5155328	5269504	30870528	24408064	33495040	NA	8154624	3748096	3683840	6572032	5400832	1039040	998784	1375168	976256	536256	NA
27.14_Butanoic acid, 2-methylbutyl ester	162627	16123904	6551552	12422144	NA	NA	NA	76079104	26955776	11604992	NA	NA	NA	3520512	NA	NA	5353984	2852352	2442752	NA	NA	NA
27.66_Cyclohexanone, 2,2,6-trimethyl-	17000	156139520	135610368	146096128	28228608	24173568	29357056	225673216	170672128	226705408	66588672	74563584	71888896	25209856	40501248	43917312	6572544	7514880	7971072	7080960	7469568	7774976
27.70_Undecane	14257	NA	NA	NA	9684992	8907776	NA	NA	NA	NA	NA	NA	35647488	26664960	25294848	30210048	3852288	NA	3973888	4191744	4698624	5446912
28.00_Phenol	996	32035840	35934208	48357376	34242560	24920064	44523520	76795904	48693248	54509568	38719488	54157312	63090688	84357120	101527552	140640256	14450688	18722816	18036736	17750016	21695488	22671360
28.27_Pentanoic acid, butyl ester	61137	5799936	3415040	NA	NA	NA	NA	19082240	NA	NA	NA	NA	NA	NA	NA	NA	2124800	1989888	1173888	NA	NA	NA
28.64_Benzeneacetaldehyde	998	31521792	43798528	59043840	45199360	33951744	42631168	93581312	52400128	53497856	44851200	65134592	78155776	361103360	476282880	361086976	14329856	25488384	21299200	40542208	32092160	36990976
29.16_2-Nonanone	13187	7774720	12483584	11495424	13008896	9474048	13076480	39178240	24403968	25086976	25345024	32460800	36265984	57274368	72028160	42659840	5177600	6505216	4525312	3622912	5790464	8273920
29.51_Nonanal	31289	113745920	120053760	110706688	103563264	89972736	109998080	270106624	230457344	286785536	189644800	263274496	295436288	264273920	323289088	357040128	53141504	58904576	52158464	49180672	55848960	61603840
29.81_Decane, 2,9-dimethyl-	517733	NA	12983296	11906048	12078080	11595776	12456960	NA	NA	NA	NA	NA	NA	33181696	29390848	33264640	4884992	5353728	4106752	5756672	NA	NA
29.99_Undecane, 2-methyl-	23459	12008448	NA	NA	NA	NA	NA	56668160	58208256	64708608	58138624	76201984	62783488	NA	NA	8727552	NA	NA	4640768	1022336	5545216	5634304
30.32_Pentanoic acid, 3-methylbutyl ester	74901	NA	NA	NA	NA	NA	NA	NA	11450368	NA	NA	NA	NA	NA	NA	NA	1117120	876736	2081024	NA	NA	NA
30.37_2(3H)-Furanone, 5-ethyldihydro-	12756	25170944	26938368	26590208	4755200	3874304	5352960	61513728	39051264	48160768	11988992	16265216	17648640	17263616	22990848	21266432	2543360	3481344	3461376	3322880	2457344	2831104
30.44_Pentanoic acid, 2-methylbutyl ester	521666	1958464	NA	2724096	NA	NA	NA	27453440	NA	11936768	NA	NA	NA	2684160	NA	NA	NA	NA	1156160	NA	NA	NA
30.91_p-Cresol	2879	1562312704	852361216	1554251776	1536294912	1544028160	2276982784	2028470272	1528823808	935723008	1686765568	2075328512	340033536	21783552	33914880	29417472	1373372416	1552809984	1361117184	1566113792	1149894656	1405288448
31.43_Undecane, 2,6-dimethyl-	28453	18111488	17259520	15350784	14842880	13036544	15033344	66437120	51793920	51503104	52482048	74563584	75542528	40771584	41426944	55775232	6792704	8115200	6638336	7444992	8060160	9661440
31.50_Benzyl methyl ketone	7678	NA	NA	NA	NA	NA	NA	NA	NA	NA	NA	NA	NA	14176256	11035648	NA	NA	1373824	NA	1517184	1387712	NA
32.41_2-Decanone	12741	5789696	6679552	6228224	6708224	15472640	8642560	53690368	41943040	62156800	41619456	46153728	21959680	37208064	45678592	45146112	4926976	5540096	4659712	4071936	4869120	4827904
32.44_Tetradecanal	31291	NA	NA	NA	NA	NA	NA	NA	NA	NA	NA	NA	NA	NA	54796288	53850112	NA	14441472	13053952	8793088	8140288	11448320
32.76_Decanal	8175	25379840	23256064	22000640	10927104	10757120	15501312	64053248	53301248	53129216	30692352	43225088	48644096	53006336	NA	NA	12786688	NA	NA	NA	NA	NA
32.86_Dodecane, 2-methyl-	15270	11065344	9988096	9922560	8454144	7317248	8994816	45101056	34078720	41140224	31275008	42795008	41713664	49934336	37462016	37105664	5060608	5101824	4780288	5012992	5737216	5596672
33.78_Phenol, 4-ethyl-	31242	234569728	126001152	183926784	210878464	204996608	254361600	347963392	273219584	230277120	300204032	416645120	490012672	1153433600	1473183744	1152712704	150585344	172359680	148619264	137953280	112627712	137904128
34.03_Tridecane	12388	36040704	41717760	38371328	35807232	28544000	38944768	136511488	103636992	128081920	93822976	124399616	137003008	235798528	218693632	205717504	25850880	32608256	28490752	27266048	29707264	35033088
34.15_1-Cyclohexene-1-carboxaldehyde, 2,6,6-trimethyl-	9895	165707776	150405120	150585344	12832768	13151232	16569344	255803392	201244672	263897088	43466752	49963008	54992896	32715776	41271296	38256640	5860608	7162112	6954752	5383936	6002688	6740224
35.46_2-Undecanone	8163	6959104	8513536	6974720	7065856	6287616	9092096	23077888	20759552	24539136	15839232	22364160	26158080	62574592	65200128	70950912	6774272	8562688	6631424	5799936	7131904	7425024
35.73_1H-Pyrrole-2,5-dione, 3-ethyl-4-methyl-	29995	9580544	9597952	9105408	4289024	3896064	6171392	31347712	23831552	24489984	17289216	21987328	25401344	19629056	36581376	27370496	2113536	2614784	2985728	2170880	2735616	2569472
35.85_Tridecane, 2-methyl-	15269	7422464	8012800	7583232	7078400	6236672	8022016	35930112	28132352	32838656	25699328	33910784	35127296	39727104	48107520	49639424	5037568	6653184	5865216	5224448	6172416	6426368
36.01_Tridecane, 3-methyl-	110848	5780480	7038208	6168832	5009408	3754496	5425408	28754944	20459520	24196096	17801216	23612416	24027136	30474240	38916096	35762176	3442944	4876288	4339968	3856128	4374016	5289984
36.30_Dodecane, 2,6,10-trimethyl-	19773	13979648	15214592	13535232	13308928	11012096	13862912	71856128	57597952	62431232	57987072	74313728	74108928	79519744	81670144	90640384	9910272	9195520	9787392	9595904	11170816	11603968
36.34_unclassified compound	-	2963968	NA	NA	2502144	2601728	3127808	11820032	NA	NA	13229056	13286400	15190016	9312256	10618880	10135552	1631040	1401984	1315904	NA	1283456	1234560
36.89_Tetradecane	12389	53846016	65589248	54378496	53620736	39747584	62246912	199639040	160284672	205651968	128966656	178307072	200359936	442105856	518930432	501628928	48234496	63234048	57126912	52871168	58454016	67153920
37.19_unclassified compound	-	NA	NA	NA	NA	NA	NA	NA	11063296	NA	NA	NA	NA	NA	52305920	68165632	NA	4802816	5989888	5236224	6693376	5517312
37.34_unclassified compound	-	NA	569245696	NA	564789248	NA	NA	NA	NA	NA	NA	1196752896	NA	NA	NA	NA	NA	NA	NA	NA	410812416	461930496
37.80_2-Undecenal	5283356	NA	NA	NA	NA	NA	NA	NA	NA	NA	NA	NA	NA	NA	NA	NA	NA	1142720	1135424	NA	NA	1042752
38.57_Indole	798	NA	NA	NA	6008064	4151040	4044032	NA	10804224	NA	31618048	NA	NA	174080000	149422080	85270528	6028032	7790080	4855808	6205952	5894144	5701376
38.70_Heptadecane, 2,6,10,14-tetramethyl-	29036	125444096	144605184	115384320	122609664	92397568	148684800	757268480	581959680	698482688	537591808	676134912	710213632	1007353856	1117323264	1119158272	112431104	131809280	119205888	105414656	129060864	128614400
38.91_Tetradecane, 3-methyl-	86735	3387648	NA	3341824	NA	NA	3857920	NA	16202752	17839104	NA	19068928	NA	26401792	29219840	27907072	2864640	NA	2911232	2975744	3414016	3065088
39.85_Pentadecane	12391	43356160	62799872	46669824	45703168	31040512	53235712	178962432	138870784	191561728	90054656	143245312	173637632	513392640	683737088	590413824	50311168	68325376	61939712	54398976	57462784	67403776
6.62_Ethanol	702	NA	NA	NA	8224512	NA	7566848	NA	19181568	23177216	20579328	27633664	NA	NA	NA	21859328	3570176	3974656	3755776	4601344	4899328	3913472
7.19_Propanal	527	2615040	NA	2851584	3515904	2594816	2355968	NA	12896256	15662080	11764736	12652544	10385408	3985920	NA	NA	609792	764352	691264	1408832	902272	963392
7.35_Acetone	180	4211712	NA	NA	18205696	13424640	17257472	NA	16266240	20085760	75841536	79605760	70504448	38125568	52948992	37744640	4747520	5835264	5680896	7384832	4913920	6999552
7.48_Dimethyl sulfide	1068	1361920	NA	1768384	2049344	1738240	NA	6866432	6155264	NA	5732096	5630464	6132992	2785280	3088384	NA	NA	365808	377104	NA	480128	592448
7.92_Acetic acid, methyl ester	6584	2333952	NA	2547968	NA	NA	NA	11712512	NA	NA	NA	NA	NA	NA	NA	NA	NA	NA	NA	NA	NA	NA
8.98_Propanal, 2-methyl-	71356051	5556992	NA	10615808	7904256	6204160	6576128	34500608	25457664	28417024	25407488	21046272	23436288	16400384	16887808	14231552	1164352	1611648	1542592	2145792	2152192	2075840
9.54_1-Propanol	1031	NA	NA	NA	NA	NA	NA	NA	NA	NA	14405632	18883584	19443712	NA	NA	NA	NA	NA	NA	NA	NA	NA
9.89_Furan, 2-methyl-	10797	1882816	2386944	2375680	1395264	734464	784960	5952256	5601536	7123200	NA	2288640	4283392	NA	NA	1661696	143552	209856	NA	298416	220096	340272
